# Supplementary material for: Listening to Stakeholders Involved in Speech-Language Therapy for Children With Communication Disorders: Content Analysis of Apple App Store Reviews
Source: JMIR Pediatr Parent. 2022 Jan 21;5(1):e28661. doi: 10.2196/28661 (PMC8817219; doi:10.2196/28661)
Supplement: Multimedia Appendix 1 [file pediatrics_v5i1e28661_app1.xlsx]

## Sheet: App from the Interviews
Links to Interview				Developer Names Only	No active/ cannot find	App we evaluated	Clinician resources
Participant	JMIR 2021 Participant (P)	Work Setting	Location (State)	Areas of Specialty	Name of app	App Store Category	Category (AAC, Speech Therapy, Games, Utility)	ASHA Big Nine (Articulation, Fluency, Voice and resonance, Receptive and expressive language, Hearing, Swallowing, Cognitive aspects of communication, Social aspects of communication, Communication modalities/AAC)	Speech Language Target	Website to App Developer	App's Link to Appstore	# of Ratings	Total # of Apps by This Developer	Recommend for app review/content analysis
P1 (Interview)	P1	Public School	NY	AAC	Speech Blubs: Language Therapy	Education	Games	Articulation	Phonology	Blub Blub Inc	Speech Blubs -Itunes -Apple	7.4K	2
P1 (Persona)					Lively Letters - Phonics	Education	Speech Therapy	Articulation	Phonics	Telian-Cas Learning Concepts Inc	Lively Letters - Phonics on the App Store - iTunes - Apple	46	1
					LAMP Words for Life	Education	AAC	AAC	AAC	Prentke Romich Company	LAMP Words for Life	27
					Proloquo2Go	Education	AAC	AAC	AAC	AssistiveWire	Proloquo2Go	4.8K	4
					CoughDrop	Education	AAC	AAC	AAC	Cough Drop	Cough Drop	17	1
					Articulation Station	Education	Speech Therapy	Articulation	Articulation	Little Bee Speech	Articulation Station Pro	264	6
					Clue Catcher	Education	Speech Therapy	Articulation	Vocabulary	Golden Mean Advisory Resources LLC	Clue Catcher Strategies for Using Context Clues	2	3
					Peekaboo Barn	Education	Literacy	Social Aspects of Communication	Vocabulary, Onomonopea	Night & Days Studio Inc	Peekaboo Barn	151	18
					Word Toob	Education	Speech Therapy		Video Modeling	John Halloran	WordToob: Language Learning	5	1
					Starfall.com	Education	Literacy		Literacy	Starfall Education	Starfall Free	2.1K	11
					Clicker Sentences	Education	Literacy	Social Aspects of Communication	Sentences, Vocabulary	Crick Software	Clicker Sentences	1	10
					BrainPOP	Education	Games		Trivia	BrainPOP			7
					Toca Boca	Education	Games	Social Aspects of Communication	Language (Nouns, verbs, pronouns, prepositions, attributes, compound sentences, receptive language, labelling, categorizing, sequencing)	Toca Boca AB	Toca Boca AB Apps on the App Store - iTunes - Apple		44
					Tic tac toe				this isn't an AAC?
				Total Number of Apps Mentioned in Interview	14 apps
P2 (Interview)	P2	Home Health	TX	General	GoTalk NOW		AAC	AAC	AAC	GoTalk NOW	GoTalk NOW	6	8
P2 (Persona)					Speech Blubs: Language Therapy	Education	Speech Therapy	Articulation	Articulation	Blub Blub Inc	Speech Blubs	7.4K	2
					LAMP Words For Life	Education	AAC	AAC	AAC	Prentke Romich Company	LAMP Words for Life	27	8
					Articulation Station Pro	Education	Speech Therapy	Articulation	Articulation	Little Bee Speech	Articulation Station Pro	431	6
					3D Brain		Education		Anatomy	Cold Spring Habor Laboratory	3D Brain	75	4
					Conversation Builder	Education	Speech Therapy	Social Aspects of Communication	Language (pragmantics, sentence, prepositions, questions)	Mobile Education Store	ConversationBuilder™ on the App Store - iTunes - Apple	A LOT	12
					Articulate It	Education	Speech Therapy	Articulation	Articulation	Smarty Ears, LLC	Articulate it! Pro on the App Store - iTunes - Apple	20	22	Yes; yes
					Articulation Scenes	Education	Speech Therapy	Articulation	Articulation	Smarty Ears, LLC	Articulate it! Pro on the App Store - iTunes - Apple	20	22	Yes; yes
					Bamba Ice-Cream	Education	Game			Mezmedia	Bamba Ice Cream 2	20	18
					Bamba Pizza	Education	Game			Mezmedia	Bamba Pizza 2	31	18
					Bamba Burger	Education	Game		Language (Nouns, verbs, pronouns, prepositions, attributes, compound sentences, receptive language, labelling, categorizing, sequencing)	Mezmedia	Bamba Burger on the App Store - iTunes - Apple	115	18
					Dr. Panda Restaurant: Asia	Education	Game		Language (Nouns, verbs, pronouns, prepositions, attributes, compound sentences, receptive language, labelling, categorizing, sequencing)	Dr. Panda Apps	Dr. Panda Ltd Apps on the App Store - iTunes - Apple	21	15
					Dysphagia	Medical	Dysphagia	Swallowing	Swallowing	Northern Speech Services	Dysphagia	7	1
					Decibel Meter	Utilities	Utility			Apps by Skypaw	Decibel X:dB Sound Level Mete‪r
					Timer	Utilities	Utility			Timer | Apple	Timer
					Camera	Utilities	Utility			Camera	Camera
					Google Translate	Education	Other		Translation	Google Translate	Google Translate on the App Store - iTunes - Apple	58.5K	75
					Super Duper	Education	Speech Therapy		Language (Nouns, verbs, pronouns, prepositions, attributes, compound sentences, receptive language, labelling, categorizing, sequencing)	Super Duper	Super Duper App Store		60	Yes; Yes
					Erik X Raj	Education	Speech Therapy			Erik X. Raj	Erik X. Raj		19
					Toca Boca	Education	Games			Toca Boca AB	Toca Boca AB Apps on the App Store - iTunes - Apple		44	Yes; Yes
					Candy Cards
					Free Ninja
					Snap Plus
					Flappy Bird
					Angry Birds
				Total Number of Apps Mentioned in Interview	25 apps
P3 (Interview)	P3	Telepractice	NM	Assessment	Speech Tutor	Education	Speech Therapy	Articulation	Phonology	Synapse Apps LLC	Speech Tutor Pro	23	5
P3 (Persona)					Minimal Pairs	Education	Speech Therapy	Articulation	Phonology		Minimal Pairs for Speech Therapy	132	72
					Speech World	Education	Speech Therapy	Articulation	Phonology		Speech World	3	72
					VowelViz	Education	Speech Therapy			SmartPalate International LLC	VowelWiz	12	4
					Speech Racer	Education	Speech Therapy			SmartPalate International LLC	Speech Racer	3	4
					Kahoot	Education	Games			Kahoot! AS	Kahoot	23.2K	2
					Color Therapy	Books				Miinu Limited	Color Therapy Coloring Number	37.8K	4
					Tap Roulette	Utilities				Laan Labs	Tap Roulette	421
					Basic Skills Concept Screener					Smarty Ears, LLC	Basic Skills Concept Screener
					Fluharty-2 (Fluharty Preschool Speech and Language Screening Test - Second Edition)
					Edinburgh Cognitive Evaluation
					Cumbersome
					One-person tally app
					What Can You See
					Color Cards
					VNeST								30
				Total Number of Apps Mentioned in Interview	17 apps
P4 (Interview)	P4	University/ Private Practice	NJ	Fluency	Snapchat					Snapchat Developer	Snapchat
P4 (Persona)					Masquerade					Wise Shark	Masquerade Camera Pr‪o
					Voice Memos					Voice Memos | Apple	Voice Memos
					Dance Party	utility				Rolocule | Dance Party	Dance Party
					I Dare You Articulation					I Dare You Articulation | Eric X Raj	I Dare You Articulation
					Angry Birds	not an app
				Total Number of Apps Mentioned in Interview	6 apps
P6 (Interview)	P5	University Clinic	CA	AAC	Proloquo2Go	Education	AAC	AAC	AAC	AssistiveWire	Proloquo2Go
P6 Persona					TouchChat HD	Education	AAC	AAC	AAC	PRC-Saltillo	TouchChat HD
					LAMP Words for Life	Education	AAC	AAC	AAC	Prentke Romich Company	LAMP Words for Life
					Articulation Station Pro	Education	Speech Therapy	Articulation	Articulation	Little Bee Speech	Articulation Station Pro
					Pictello	Education	Speech Therapy	AAC	AAC	AssistiveWire	Pictello
					iBaldi Lite		Speech Therapy				iBaldi Lite
					Speech Tutor		Speech Therapy			Synapse Apps LLC	Speech Tutor
					Avaz AAC		AAC	AAC		Avaz Inc.	Avaz AAC	96
					Pinterest		Social Media?				Pintrest
				Total Number of Apps Mentioned in Interview	9 apps
P7 (Interview)	P6	Public School	TX	Artic & Language	Speak for Yourself					Speak for Yourself (SfY)	Speak for Yourself
P7 (Persona)					The Sims					The Sims by Electronic Arts	The Sims
					Slither					Slither by LowTech Studioes	Slither.io
					Where’s my Water?					Where's my Water? -Disney	Where's my Water?
					Bilingual Articulation Phonology Assessment					Bilingual Articulation Phonology Assessment on Bilinguistic	Bilingual Articulation Phonology Assessment (BAPA)
					Angry Birds
				Total Number of Apps Mentioned in Interview	6 apps
P18 (interview)	P7	Public School	CA	General	Articulation Station	Education	Speech Therapy	Articulation	Artic	Little Bee Speech	Articulation Station on the App Store - iTunes - Apple	431	6	Yes; Yes
P18 (Persona)					WH Question's	Education	Speech Therapy	Social Aspects of Communication	Language (Nouns, verbs, pronouns, prepositions, attributes, compound sentences, receptive language, labelling, categorizing, sequencing)	Super Duper	WH Questions on the App Store -iTunes - Apple	7	60	Yes; Yes
					Compare and Contrast	Education	Speech Therapy	Social Aspects of Communication	Language (Nouns, verbs, pronouns, prepositions, attributes, compound sentences, receptive language, labelling, categorizing, sequencing)	Super Duper	Compare and Contrast Fun Deck	2	60
					Following Directions	Education	Speech Therapy	Social Aspects of Communication	Language (Nouns, verbs, pronouns, prepositions, attributes, compound sentences, receptive language, labelling, categorizing, sequencing)	Super Duper	Fun Deck® Following Directions	2	60
					Toca Kitchen	Education	Games	Social Aspects of Communication	Language (Nouns, verbs, pronouns, prepositions, attributes, compound sentences, receptive language, labelling, categorizing, sequencing)	Toca Boca AB	Toca Kitchen 2	1.4K	44
					Toca Hair Salon	Education	Games	Social Aspects of Communication	Language (Nouns, verbs, pronouns, prepositions, attributes, compound sentences, receptive language, labelling, categorizing, sequencing)	Toca Boca AB	Toca Hair Salon	186	44
					Cake Pop	Games	Games				Bake More Cake Maker	9.5K	8
					Subway Sandwich Maker	Games	Games				Sandwiches Maker Free	59	29
					Touching Musical Instrument
					PTS Flashcards		Speech Therapy			Boardmaker
					Category Carousel		Speech Therapy	Social Aspects of Communication	Language (categories)	Synapse Apps LLC	Category Carousel on the App Store - iTunes - Apple
					Word Wall	Games	Speech Therapy	Social Aspects of Communication	Language (nouns/verbs)	MochiBits, LLC	Word Wall - A challenging and fun word association brain game on ...		9
				Total Number of Apps Mentioned in Interview	12 Apps
P19 (Interview)	P8	Private Practice	MA	Instructional Tech	Story Grammar Marker	Education	Speech Therapy	Social Aspects of Communication	Narratives: telling and retelling stories, comprehension, writing, reading comprehension and social communication.	MindWing Concept	SGM®	1	1
P19 (Persona)					Go Togethers	Education	Speech Therapy	Receptive & Expressive Language	Receptive and Expressive	Smarty Ears LLC	Go Togethers	4
					Little Alchemy	Games	Science			Jacon Koziol	Little Alchemy	1K	2
					Everything Machine from Tiny Bop	Education	Programming			Tinybop	Everything Machine by Tinybop	74	19
					Play and Learn				??	Play and Learn Science | PBS	Play and Learn Science
					Google Calendar	Utilities	Utility			Calendar API	Google Calendar
					Erik X Raj					Erik X. Raj	Erik X. Raj		19
					Dr. Panda Ltd
					FIVES (the maker)
				Total Number of Apps Mentioned in Interview	9 apps
P20 (Interview)	P9	Public School	OR	General	Proloquo2Go	Education	AAC	AAC	AAC	AssistiveWare	Proloquo2Go - AssistiveWare	4.8K	4	Yes; Yes
P20 (Persona)					Articulation Station	Education	Speech Therapy	Articulation	Articulation	Little Bee Speech	Articulation Station on the App Store - iTunes - Apple	431	6	Yes; Yes
					Snap Types	Education	Other		Other-education, handwriting	SNAPTYPE, LLC	SnapType App for Occupational Therapy – A simple way to complete ...	399	2
					Fast ForWord	Education	Speech Therapy	Social Aspects of Communication	Language (Nouns, verbs, pronouns, prepositions, attributes, compound sentences, receptive language, labelling, categorizing, sequencing)	Scientific Learning Corporation	Fast ForWord Language on the App Store - iTunes - Apple	17	6
					DAF Assistant	Medical	Speech Therapy	Fluency	Fluence	Speechtools Ltd	DAF Pro	16
					Speech FlipBook	Education	Speech Therapy	Articulation	Articulation and Apraxia	Tactus Therapy	Speech Flipbook	2	30
					Avaz AAC	Education	Literacy	Social Aspects of Communication	Grammar	Avaz Inc.	Avaz AAC	8	9
					TimeTimer	Productivity	Utility		Other-productivity	Time Timer LLC	Time Timer | Visual Timers, Classroom Timers, Time Timers	3.2K	1	No/No
					Make Dice	Lifestyle	Game	Receptive & Expressive Language	Expressive Language	Make Dice	Make Dice on the App Store - iTunes - Apple	3	2
					Talking Tom Cat	Games	Game		Language (Nouns, verbs, pronouns, prepositions, attributes, compound sentences, receptive language, labelling, categorizing, sequencing)	Outfit7 Limited	My Talking Tom	190.3K	20
					Talking Pierre the Parrot	Games	Game		Language (Nouns, verbs, pronouns, prepositions, attributes, compound sentences, receptive language, labelling, categorizing, sequencing)	Outfit7 Limited	Talking Pierre the Parrot	6.5K	20
					Talking Santa	Games	Game		Language (Nouns, verbs, pronouns, prepositions, attributes, compound sentences, receptive language, labelling, categorizing, sequencing)	Outfit7 Limited	Talking Santa Claus
					BridgingApps					BridgingApps	Website for app resources
					Talking Bird	Games	Game		Language (Nouns, verbs, pronouns, prepositions, attributes, compound sentences, receptive language, labelling, categorizing, sequencing)	Outfit7 Limited
					Nuzella
				Total Number of Apps Mentioned in Interview	15 apps
P21 (Interview)	P10	Private Practice	OR	General	Articulation Station	Education	Speech Therapy	Articulation	Articulation	Little Bee Speech	Articulation Station on the App Store - iTunes - Apple	431	6	Yes; Yes
P21 (Persona)					ChatterPix Kids	Education	Games	Receptive & Expressive Language	Expressive Language	Duck Duck Moose	ChatterPix Kids on the App Store - iTunes - Apple	333	7
					Little Stories Pro	Education	Speech Therapy	Social Aspects of Communication	Language/Literacty	Little Bee Speech	Little Stories Pro on the App Store - iTunes - Apple	10	6
					Wizard School	Education	Games	Receptive & Expressive Language	Expressive Language	Duck Duck Moose	Wizard School! on the App Store - iTunes - Apple		7
					Daniel Tiger	Educaiton	Game	Social Aspects of Communication	Language (Nouns, verbs, pronouns, prepositions, attributes, compound sentences, receptive language, labelling, categorizing, sequencing)	Watch PBS on Your Apps and Devices | PBS Anywhere	Daniel Tiger's Neighborhood Pack on the App Store - iTunes - Apple		30
					Toca Robot Lab	Education	Games	Social Aspects of Communication	Language (Nouns, verbs, pronouns, prepositions, attributes, compound sentences, receptive language, labelling, categorizing, sequencing)	Toca Boca AB	Toca Robot Lab on the App Store - iTunes - Apple	90	44	Yes; Yes
					Glow Hockey	Games	Games			Natenai Ariyatrakool	Glow Hockey on the App Store - iTunes - Apple		10	No;No
					Toca Boca	Education	Games			Toca Boca AB	Toca Boca AB Apps on the App Store - iTunes - Apple		44	Yes; Yes
					Farm Animal Game
				Total Number of Apps Mentioned in Interview	9 apps
P22 (Interview)	P11	Public School	CA	AAC	Proloquo2Go	Education	AAC	AAC	AAC	AssistiveWare	Proloquo2Go - AssistiveWare	4.8K	11	Yes; Yes
P22 (Persona)					CoughDrop	Education	AAC	AAC	AAC	Cough Drop	Cough Drop	17	1
					Speak for Yourself	Education	AAC	AAC	AAC	Speak for Yourself (SfY)	Speak for Yourself	166	1
					Free Candle	Entertainment	Other	Voice & Resonance	Voice	iHandy	Virtual Candle HD	408	9
					ClaroSpeak Plus	Education	AAC	AAC	Text-to-speech	ClaroSpeak - Claro Software	ClaroSpeak Plus on the App Store - iTunes - Apple	7	14
					Finger Drums	Music	Game	Receptive & Expressive Language	Expressive/Recpetive language, music/rhythm	Onbeat Apps | Apps for iOS and Android	Finger Drums on the App Store - iTunes - Apple	3	29
					Clean My Screen	LIfestyle	Game		Cause/Effect	Peghole	Clean My Screen — FREE Screen Cleaner with cute animals licking ...	91	2	No;No
					Bubble Pop	Games	Game		Cause/Effect	Home - Ilyon Games	Bubble Pop - Shoot Bubbles on the App Store - iTunes - Apple	2.8K	3	No;No
					Cut the Rope	Games	Game		Fine Motor	ZeptoLab	Cut the Rope on the App Store - iTunes - Apple	113.5K	13	No;No
					Pocket Pond	Games	Game		Language, Cause/Effect	TriggerWave | TriggerWave Mobile Applications	Pocket Ponds on the App Store - iTunes - Apple	159	6
					My PlayHome	Entertainment	Game		Language (Nouns, verbs, pronouns, prepositions, attributes, compound sentences, receptive language, labelling, categorizing, sequencing)	My PlayHome - An imaginative play house app for young children ...	My PlayHome on the App Store - iTunes - Apple	2.5K	6	Yes; Yes
					My Play School	Entertainment	Game		Language (Nouns, verbs, pronouns, prepositions, attributes, compound sentences, receptive language, labelling, categorizing, sequencing)	My PlayHome - An imaginative play house app for young children ...	My PlayHome School on the App Store - iTunes - Apple	700	6	Yes; Yes
					My Play Store	Entertainment	Game		Language (Nouns, verbs, pronouns, prepositions, attributes, compound sentences, receptive language, labelling, categorizing, sequencing)	My PlayHome - An imaginative play house app for young children ...	My PlayHome Stores on the App Store - iTunes - Apple	812	6	Yes; Yes
					iDoodle	Education	Utilities			VSON-Home	idoodle	0	9
					Rolodex	Utilities	Utilities			Dealer Geek	Rolodex DG	9	3	No;No
					Timer	Utilities	Utilities				Timer
					Sparkabilities	Education	Speech therapy	Social Aspects of Communication	Early Langauge Development/fine motor skills	Sparkabilities - Sparkabilities Inc	Sparkabilities on the App Store - iTunes - Apple		2
					Toca Boca	Education	Games	Social Aspects of Communication	Language (Nouns, verbs, pronouns, prepositions, attributes, compound sentences, receptive language, labelling, categorizing, sequencing)	Toca Boca AB	Toca Boca AB Apps on the App Store - iTunes - Apple		44	Yes; Yes
					Free Candle
					Blue Moon Animal
					Marc O’Polo Leather
					Mustache
					Switch App
				Total Number of Apps Mentioned in Interview	23 apps
P23 (Interview)	P12	Children's Hospital	OK	General	Articulation Station Pro	Education	Speech Therapy	Articulation	Articulation	Little Bee Speech	Articulation Station on the App Store - iTunes - Apple	264	6	Yes; Yes
P23 (Persona)					GoTalk NOW	Education	AAC	AAC	AAC	GoTalk NOW - Attainment Company	GoTalk Now on the App Store - iTunes - Apple	6	8
					Speech Blubs: Language Therapy	Education	Speech Therapy	Articulation	Articulation	Blub Blub Inc	Speech Blubs -Itunes -Apple	7.4K	2
					Speech Stickers	Education	Speech Therapy	Articulation	Articulation	Seriously Sticky LLC	SpeechStickers on the App Store - iTunes - Apple	6	1
					Boo Articulation Helper	Education	Speech Therapy	Articulation	Articulation	Bildligt talat AB	Boo Articulation Helper on the App Store - iTunes - Apple	13	4
					YouTube Kids app	Entertainment	Other			YouTube	YouTube Kids on the App Store - iTunes - Apple	1.1M	75
					Smarty Ears		Speech Therapy			Smarty Ears, LLC	Smarty Ears – Educational apps for promoting speech & language skills		25	Yes; Yes
					Erik X Raj		Speech Therapy			Erik X. Raj	Erik X. Raj		19
					Angry Birds	Games	Game		Language (Nouns, verbs, pronouns, prepositions, attributes, compound sentences, receptive language, labelling, categorizing, sequencing)	Rovio Entertainment Oyj	Angry Birds - iTunes - Apple		16
				Total Number of Apps Mentioned in Interview	9 apps
P24 (Interview)	P13	Public School/Telepractice	WI	Telepractice	Word Vault Essential	Education	Speech therapy	Articulation	Articulation	HomeSpeechHome PLLC	Word Vault Essential on the App Store - iTunes - Apple	1K	6
P24 (Persona)					Who Wants to be a Millionaire	Games	Games		NA	Sony Pictures Television	Who Wants to be a Millionaire?	40.1K	19
					Mad Libs				Entertainment	Penguin Groups USA	Mad Libs	2.6K	6
					Everyday Speech	Education	Visual Impaired	Social Aspects of Communication	Pragmatics	Everyday Speech LLC	Everyday Speech LLC Apps on the App Store - iTunes - Apple	n/a	4
					Sesame Street	Education	Game	Social Aspects of Communication	Early Language Development	Sesame Street	Sesame Street	n/a	26
					Smarty Ears	Education	Speech Therapy	Social Aspects of Communication	Language (Nouns, verbs, pronouns, prepositions, attributes, compound sentences, receptive language, labelling, categorizing, sequencing)	Smarty Ears, LLC	Smarty Ears – Educational apps for promoting speech & language skills	n/a	22
					Quia					https://www.quia.com/shared/speech_therapy/
					SMART Board games on the computer 11
					iMake (not able to find)
				Total Number of Apps Mentioned in Interview	9 apps
P25 (Persona)	P14	Public School/Telepractice	OR	Prosody	Articulation Station					Little Bee Speech	Articulation Station
P25 (Interview)					Timer		Utility				Timer
					BioSpeech: HearApp					BioSpeech, Inc.	Hear App
					Toca Boca					Toca Boca AB	Toca Boca AB Apps on the App Store - iTunes - Apple
					My Little PlayHouse
					Talking books
					SOP
				Total Number of Apps Mentioned in Interview	7 apps
P26 (Persona)	P15	University Clinic	WA	AAC	Speak For Yourself	Education	AAC	AAC	AAC	Speak for Yourself (SfY)	Speak For Yourself	166	1
P26 (Interview)					TouchChat HD	Education	AAC	AAC	AAC	PRC-Saltillo	TouchChat	14
				Total Number of Apps Mentioned in Interview	2 apps
P28 (Interview)	P16	Public School	TX	General	Proloquo2Go	Education	AAC	AAC	AAC	AssistiveWare	Proloquo2Go - AssistiveWare	4.8K	4	Yes; Yes
P28 (Persona)					Articulation Station	Education	Speech Therapy	Articulation	Articulation	Little Bee Speech	Articulation Station	431	6
					CoughDrop	AAC	AAC	AAC	AAC	Cough Drop	Cough Drop	17	1
					Pac-man dash	Games	Game		Language (Nouns, verbs, pronouns, prepositions, attributes, compound sentences, receptive language, labelling, categorizing, sequencing)	BANDAI NAMCO Entertainment America Inc.	Pac-man - iTunes - Apple	15.3K	2
					Bike race	Games	Game		Language (Nouns, verbs, pronouns, prepositions, attributes, compound sentences, receptive language, labelling, categorizing, sequencing)	Bike Race - Top Free Games	Bike Race: Free Style Games on the App Store - iTunes - Apple	428K	8
					Subway Surfers	Games	Game		Language (Nouns, verbs, pronouns, prepositions, attributes, compound sentences, receptive language, labelling, categorizing, sequencing)	Free Online Games No Download ( Play HTML5 Games ) Kiloo.com	Subway Surfers on the App Store - iTunes - Apple	475.5K	4
					Toca Kitchen	Education	Game	Social Aspects of Communication	Language (Nouns, verbs, pronouns, prepositions, attributes, compound sentences, receptive language, labelling, categorizing, sequencing)	Toca Boca AB	Toca Kitchen 1	111	44	Yes; Yes
					Toca Store	Education	Game	Social Aspects of Communication	Language (Nouns, verbs, pronouns, prepositions, attributes, compound sentences, receptive language, labelling, categorizing, sequencing)	Toca Boca AB	Toca Store	104
					Operation	Books				PlayDate Digital	Operation:	9	27
					Toca Boca	Education	Game			Toca Boca AB	Toca Boca AB Apps on the App Store - iTunes - Apple		44
					Angry Birds	Games	Game			Rovio Entertainment Oyj	Angry Birds - iTunes - Apple		16
				Total Number of Apps Mentioned in Interview	11 apps
P29 (Interview)	P17	Children's Hospital	PA	AAC	GoTalk NOW	Education	AAC	AAC	AAC	GoTalk NOW	GoTalk NOW	6	8
P29 (Persona)					Tobii Dynavox Compass	Education	AAC	AAC	AAC	Tobii Dynavox	Tobii Dynavox	21	13
					Sounding Board	Education	AAC	AAC	AAC	AbleNet	Sound Board	19	3
					Snap Scene	Education	Speech Therapy	Social Aspects of Communication	Word Meaning and Literacy	Tobii Dynavox	Snap Scene	2	13
					My Talking Tom	Games	Games			Outfit7	My Talking Tom	190.3K	20
					YouTube app					YouTube: Google	YouTube: Watch, Listen, Strea‪m
					Bla Bla Bla	Education				Lorenzo Bravi	Bla Bla Bla	11	1
					Super Duper					Super Duper	Super Duper App Store
				Total Number of Apps Mentioned in Interview	8 apps
P30 (Interview)	P18	Public School	AZ	General	Language Empires	Education	Speech Therapy	Articulation	Articulation	Smarty Ears, LLC	Language Empires – Educational apps for promoting speech & language skills	7	25	Yes; Yes
P30 (Persona)					Articulation Station	Education	Speech Therapy	Articulation	Articulation	Little Bee Speech	Articulation Station on the App Store - iTunes - Apple	431	6	Yes; Yes
					TouchChat HD	Education	AAC	AAC	AAC	PRC-Saltillo	TouchChat HD - AAC	14	8
					Kids Balloon Pop Language Game	Games	Game		Language (Nouns, verbs, pronouns, prepositions, attributes, compound sentences, receptive language, labelling, categorizing, sequencing)	App Family AB	Kids Balloon Pop Language Game	33.9K	11
					Fruit Pop	Games	Game		Language (Nouns, verbs, pronouns, prepositions, attributes, compound sentences, receptive language, labelling, categorizing, sequencing)	Metamoki - Home	Fruit Pop!	208	7
					Visual Attention Therapy	Medical	Speech Therapy	Cognitive Aspects of Communication	Cognition	Tactus Therapy Solutions Ltd	Visual Attention Therapy	17	30
					Tactus Therapy	Medical	Adult-Speech Therapy	Cognitive Aspects of Communication	Language/Aphasia/Cognition	Tactus Therapy Solutions Ltd.	Tactus Therapy		30
					Smarty Ears	Education	Speech Therapy	Social Aspects of Communication	Language (Nouns, verbs, pronouns, prepositions, attributes, compound sentences, receptive language, labelling, categorizing, sequencing)	Smarty Ears, LLC	Smarty Ears – Educational apps for promoting speech & language skills		25	Yes; Yes
					Toca Boca	Education	Games	Social Aspects of Communication	Language (Nouns, verbs, pronouns, prepositions, attributes, compound sentences, receptive language, labelling, categorizing, sequencing)	Toca Boca AB	Toca Boca AB Apps on the App Store - iTunes - Apple		44	Yes; Yes
					FIVES from Shaw Sweeney's
					Frank from Tactus					Tactus Therapy	Tactus Therapy
					Angry Birds	Games	Game		Language (Nouns, verbs, pronouns, prepositions, attributes, compound sentences, receptive language, labelling, categorizing, sequencing)	Rovio Entertainment Oyj	Angry Birds - iTunes - Apple		16
					Spiderman app	Games	Game			Gameloft	MARVEL Spider-Man Unlimited on the App Store - iTunes - Apple		64
					Snowfall
					The Piano
					The Keyboard
				Total Number of Apps Mentioned in Interview	16 apps
P32 (Interview)	P19	Private Practice	TX	Assessment (Bilingual)	iTAP					iTap	iTAP Pro
P32 (Persona)
				Total Number of Apps Mentioned in Interview	1 app
P33 (Interview)	P20	Private Practice	CA	Behavioral Intervention	Word Vault Essential	Education	Speech Therapy	Articulation	Articulation	HomeSpeechHome PLLC	Word Vault Essential on the App Store - iTunes - Apple	1K	6
					Articulation Station	Education	Speech Therapy	Articulation	Articulation	Little Bee Speech	Articulation Station
					My PlayHome	Entertainment	Games		Narratives: telling and retelling stories, comprehension, writing, reading comprehension and social communication.	My PlayHome Software Ltd	PlayHome Software Ltd	2.6k	6
					Toca Boca	Education	Games	Social Aspects of Communication	Language (Nouns, verbs, pronouns, prepositions, attributes, compound sentences, receptive language, labelling, categorizing, sequencing)	Toca Boca AB	Toca Boca AB Apps on the App Store - iTunes - Apple		44
					Over here builder
				Total Number of Apps Mentioned in Interview	4 apps
P34 (Interview)	P21	Cerebral Palsy Center	Malaysia	General	Language Empires					Smarty Ears, LLC	Language Empires – Educational apps for promoting speech & language skills
P34 (Persona)					SmallTalk Oral Motor					SmallTalk Free Aphasia apps	SmallTalk Oral Motor
					SmallTalk Phonemes					SmallTalk Free Aphasia apps	SmallTalk Phonemes
					Following Directions					Super Duper	FunDeck Super Duper
					Yes/ No questions					Super Duper	Yes or No? Fun Deck
					Forest Flyer					Sago Mini	Sago Mini Forest Flyer
					Story Grammar Marker					MingWing Concepts	SGM®
					Social Quest					Smarty Ears, LLC	Social Quest
					Toca Hair Salon					Toca Boca AB	Toca Boca AB Apps on the App Store - iTunes - Apple
					Sonic Dash					SEGA | Sonic Dash	Sonic Dash
					Star Wars					Star Wars	Star Wars
					Bamba Ice Cream					Mezmedia	Bamba Ice Cream
					Bamba Pizza					Mezmedia	Bamba Pizza
					Othello					LITE Games	Othello
					Articulate It					Smarty Ears, LLC	Articulate It
					My PlayHome					My PlayHome Software Ltd	My PlayHome App
					Lego City Explorers					LEGO Games and Apps	Lego City Explorers
					Basic Skills Concept Screener					Smarty Ears, LLC	Basic Skills Concept Screener
					Connect Four						https://apps.apple.com/us/app/4-in-a-row-classic-connect/id1106220562
					Chest
					Emotions					Grasshopper Apps	not on iOS, but on GooglePlay
					Actions					Grasshopper Apps	not on iOS, but on GooglePlay
					I Sequence app by?
					Lisa’s Adventure by My Play Home
				Total Number of Apps Mentioned in Interview	24 apps
P37 Interview)	P22	Public School	OR	General	Lively Letters - Phonics	Education	Speech Therapy	Articulation	Phonics	Telian-Cas Learning Concepts Inc	Lively Letters - Phonics on the App Store - iTunes - Apple	46	1
P37 (Persona)					Articulation Station	Education	Speech Therapy	Articulation	Articulation	Little Bee Speech	Articulation Station Pro	264	6
					Social Detective	Education	Speech Therapy	Social Aspects of Communication	Social Skills	Social Skill Builder Inc	Social Detective	103	6
					Story Grammar Marker	Education	Literacy	Social Aspects of Communication	Narratives: telling and retelling stories, comprehension, writing, reading comprehension and social communication.	MindWing Concept	SGM®	1	1
					LessonPix				?	LessonPix website
					Hamaguchi	Education	Speech Therapy	Social Aspects of Communication	Language (Nouns, verbs, pronouns, prepositions, attributes, compound sentences, receptive language, labelling, categorizing, sequencing)	Hamaguchi Apps For Speech, Language & Auditory Development ...	Hamaguchi Apps For Speech, Language & Auditory Development ...		38	Yes; Yes
					Smarty Ears	Education	Speech Therapy	Social Aspects of Communication	Language (Nouns, verbs, pronouns, prepositions, attributes, compound sentences, receptive language, labelling, categorizing, sequencing)	Smarty Ears, LLC	Smarty Ears – Educational apps for promoting speech & language skills		25	Yes; Yes
					Tactus Therapy	Medical	Adult-Speech Therapy	Cognitive Aspects of Communication	Language/Aphasia/Cognition	Tactus Therapy Solutions Ltd.	Tactus Therapy		30
					Toca Boca	Education	Games	Social Aspects of Communication	Language (Nouns, verbs, pronouns, prepositions, attributes, compound sentences, receptive language, labelling, categorizing, sequencing)	Toca Boca AB	Toca Boca AB Apps on the App Store - iTunes - Apple		44	Yes; Yes
					Angry Birds
					AppGuru	Games	Games		Language (Nouns, verbs, pronouns, prepositions, attributes, compound sentences, receptive language, labelling, categorizing, sequencing)	AppGuru Technology |	AppGuru Apps on the App Store - iTunes - Apple		22
				Total Number of Apps Mentioned in Interview	11 apps
P41 (Interview)	P23	Private Practice	AZ	General	My PlayHome	Entertainment	Games		Narratives: telling and retelling stories, comprehension, writing, reading comprehension and social communication.	myplayhomeapp.com	My PlayHome	2.6k	6
P41 (Persona)					Cookie Doodle	Education	Games	Social Aspects of Communication	Language (Nouns, verbs, pronouns, prepositions, attributes, compound sentences, receptive language, labelling, categorizing, sequencing)	shoethegoose.com	Cookie Doodle	537	9
					AI conversation
				Total Number of Apps Mentioned in Interview	3 apps
P45 (Interview)	P24	Public School	TX	General	Between the Lines Level 1 HD	Games: Trivia	Games		Trivia, phonological awareness	http://aasuited.net/	Read between the Lines	260	1
P45 (Persona)					American Ninja Obstacle Course: Lava Game	Games: Adventure	Games		Language (Nouns, verbs, pronouns, prepositions, attributes, compound sentences, receptive language, labelling, categorizing, sequencing)	Ozi Technology	American Ninja Obstacle Course	24
					Inference Pics Lite	Educattion	Speech Therapy	Social Aspects of Communication	Narratives, Social infrencing	Aptus | Speech Therapy	Inference Pics Lite	2	11
					Daniel Tiger's Grr-ific Feelings					PBS Kids | Daniel Tiger's	Daniel Tiger's Grr-irific Feelings
					Toca Boca	Education	Games	Social Aspects of Communication	Language (Nouns, verbs, pronouns, prepositions, attributes, compound sentences, receptive language, labelling, categorizing, sequencing)	Toca Boca AB	Toca Boca AB Apps on the App Store - iTunes - Apple		44
					Super Duper	Education	Speech Therapy	Social Aspects of Communication	Language (Nouns, verbs, pronouns, prepositions, attributes, compound sentences, receptive language, labelling, categorizing, sequencing)	Super Duper	Super Duper App Store		60
					Clicker Connects					Clicker Connect for iPad
					Easy Bake Oven app
				Total Number of Apps Mentioned in Interview	8 apps
P48 (Interview)	P25	Private Practice	USA (PA), China, Malaysia	General	Proloquo2Go	Education	AAC	AAC	AAC	AssistiveWire	Proloquo2Go
P48 (Persona)					Let Me Talk	Education	AAC	AAC	AAC	Let me Talk: App NotizUG	Let Me Talk
					Decibel 10					Apps by Skypaw	Decibel X:dB Sound Level Mete‪r
					iSpeech					iSpeech SDK	iSpeech Text to Speech
					Dragon Anywhere: Dictation Now					Nuance Communication: Dragon Anywhere	Dragon Anywhere: Dictate Now
					Story Creator					Alligator | Innovative Mobile Ltd Apps	Story Creator - Easy Story Book Maker for Kid‪s
					YouTube app					YouTube: Google	YouTube: Watch, Listen, Strea‪m
					STAR WORDZ Crawl Create					Star Wars Creator | Kassel Labs	STAR WORDZ Crawl Create
					My Talking Tom					Outfit7	My Talking Tom
					Dynavox
					Lingraphica
					Black Lightning Lecture apps
					Lightly Lectures
					Angry birds
					Eye-tracking app/ Eye Following
				Total Number of Apps Mentioned in Interview	15 apps
P49 (Interview)	P26	University Clinic	ND	Artic & Language	Pines to Vines					Mobile Education Store LLC	Pines to Vines - Forest Biome
P49 (Persona)					Categories Learning Center					Smarty Ears, LLC	Categories Learning Center
					Articulate It					Smarty Ears, LLC	Articulate It
					SLP Goal Bank					Smarty Ears, LLC	SLP Goal Bank
					Basic Skills Concept Screener					Smarty Ears, LLC	Basic Skills Concept Screener
					Pronoun Heroes					Smarty Ears, LLC	Pronoun Heroes
					Speech Tutor					Synapse Apps LLC	Speech Tutor
					File Folder Heaven
					Social Skills and Pragmatics
					Speech Coach
					Follow Learning Center: psychos therapy
					Language apps
				Total Number of Apps Mentioned in Interview	12 apps
					285 apps
				Active Apps total:	188
				Articulation Station	9
				Proloquo2Go	6
				My PlayHome	4
				TouchChat HD	3
				CoughDrop	3
				Speak for Yourself	3
				LAMP Words For Life	3
				GoTalk NOW	3
				Articulate It	3
				Articulate It	3
				Speech Blubs: Language Therapy	3
				Basic Skills Concept Screener	3
				Speech Tutor	3
				Story Grammar Marker	3
				Lively Letters - Phonics	2
				Following Directions	2
				Toca Kitchen	2
				Toca Hair Salon	2
				Word Vault Essential	2
				Avaz	2
				Language Empires	2
				Free Candle	2
				Bamba Pizza	2
				Compare and Contrast	1
				WH Question's	1
				Cake Pop	1
				Subway Sandwich Maker	1
				Snap Types	1
				Fast ForWord	1
				DAF Assistant	1
				Speech FlipBook	1
				TimeTimer	1
				Make Dice	1
				Talking Tom Cat	1
				Talking Pierre the Parrot	1
				Everyday Speech	1
				Sesame Street	1
				Who Wants to be a Millionaire	1
				Mad Libs	1
				Kids Balloon Pop Language Game	1
				Fruit Pop	1
				Visual Attention Therapy	1
				ClaroSpeak Plus	1
				Finger Drums	1
				Clean My Screen	1
				Bubble Pop	1
				Cut the Rope	1
				Pocket Pond	1
				My Play School	1
				My Play Store	1
				iDoodle	1
				Rolodex	1
				Timer	3
				Speech Stickers	1
				Boo Articulation Helper	1
				YouTube Kids app	1
				Conversation Builder	1
				3D Brain	1
				Articulation Scenes	1
				Bamba Ice-Cream	1
				Bamba Burger	1
				Dr. Panda Restaurant: Asia	1
				Dysphagia	1
				Decibel Meter	1
				Camera	1
				Google Translate	1
				ChatterPix Kids	1
				Little Stories Pro	1
				Snap Scene	1
				Wizard School	1
				Daniel Tiger	1
				Toca Robot Lab	1
				Glow Hockey	1
				Pac-man dash	1
				Bike race	1
				Subway Surfers	1
				Toca Kitchen	2
				Toca Store	1
				Social Detective	1
				Clue Catcher	1
				Peekaboo Barn	1
				Word Toob	1
				Starfall.com	1
				Clicker Sentences	1
				Tobii Dynavox Compass	1
				Sounding Board	1
				My Talking Tom	2
				YouTube app	2
				Bla Bla Bla	1
				Minimal Pairs	1
				Speech World	1
				VowelViz	1
				Speech Racer	1
				Kahoot	1
				Color Therapy	1
				Tap Roulette	1
				Go Togethers	1
				Little Alchemy	1
				Everything Machine from Tiny Bop	1
				Play and Learn	1
				Google Calendar	1
				iBaldi Lite	1
				Pinterest	1
				Pictello	1
				Cookie Doodle	1
				American Ninja Obstacle Course: Lava Game	1
				Between the Lines Level 1 HD	1
				Inference Pics Lite	1
				Clicker Connects	1
				Daniel Tiger's Grr-ific Feelings	1
				Easy Bake Oven app	1
				SmallTalk Oral Motor	1
				SmallTalk Phonemes	1
				Yes/ No questions	1
				Forest Flyer	1
				Social Quest	1
				Sonic Dash	1
				Lego City Explorers	1
				Star Wars	1
				Bamba Ice Cream	1
				Othello	1
				Social Skills and Pragmatics	1
				SLP Goal Bank	1
				Pronoun Heroes	1
				Pines to Vines	1
				BioSpeech: Hear App	1
				The Sims	1
				Slither	1
				Where’s my Water?	1
				Bilingual Articulation Phonology Assessment	1
				Let Me Talk	1
				iSpeech	1
				Dragon Anywhere: Dictation Now	1
				Story Creator	1
				STAR WORDZ Crawl Create	1
				Snapchat	1
				Masquerade	1
				Voice Memos	1
				Dance Party	1
				I Dare You Articulation	1

## Sheet: JMIR 2021 Paper
Apps with this background color in salmon color no longer remains active on the iOS App Store.				Apps with this background color in neon blue represent name of developers as mentioned in 26 interviews.
JMIR 2021 Participant (P)	Work Setting	Location (State)	Areas of Specialty	Name of app	Website to App Developer	App's Link to Appstore
P1	Public School	NY	AAC	Speech Blubs: Language Therapy	Blub Blub Inc	Speech Blubs -Itunes -Apple
				Lively Letters - Phonics	Telian-Cas Learning Concepts Inc	Lively Letters - Phonics on the App Store - iTunes - Apple
				LAMP Words for Life	Prentke Romich Company	LAMP Words for Life
				Proloquo2Go	AssistiveWire	Proloquo2Go
				CoughDrop	Cough Drop	Cough Drop
				Articulation Station	Little Bee Speech	Articulation Station Pro
				Clue Catcher	Golden Mean Advisory Resources LLC	Clue Catcher Strategies for Using Context Clues
				Peekaboo Barn	Night & Days Studio Inc	Peekaboo Barn
				Word Toob	John Halloran	WordToob: Language Learning
				Starfall.com	Starfall Education	Starfall Free
				Clicker Sentences	Crick Software	Clicker Sentences
				BrainPOP	BrainPOP
				Toca Boca	Toca Boca AB	Toca Boca AB Apps on the App Store - iTunes - Apple
				Tic tac toe
				14 apps total
P2	Home Health	TX	General	GoTalk NOW	GoTalk NOW	GoTalk NOW
				Speech Blubs: Language Therapy	Blub Blub Inc	Speech Blubs
				LAMP Words For Life	Prentke Romich Company	LAMP Words for Life
				Articulation Station Pro	Little Bee Speech	Articulation Station Pro
				3D Brain	Cold Spring Habor Laboratory	3D Brain
				Conversation Builder	Mobile Education Store	ConversationBuilder™ on the App Store - iTunes - Apple
				Articulate It	Smarty Ears, LLC	Articulate it! Pro on the App Store - iTunes - Apple
				Articulation Scenes	Smarty Ears, LLC	Articulate it! Pro on the App Store - iTunes - Apple
				Bamba Ice-Cream	Mezmedia	Bamba Ice Cream 2
				Bamba Pizza	Mezmedia	Bamba Pizza 2
				Bamba Burger	Mezmedia	Bamba Burger on the App Store - iTunes - Apple
				Dr. Panda Restaurant: Asia	Dr. Panda Apps	Dr. Panda Ltd Apps on the App Store - iTunes - Apple
				Dysphagia	Northern Speech Services	Dysphagia
				Decibel Meter	Apps by Skypaw	Decibel X:dB Sound Level Mete‪r
				Timer	Timer | Apple	Timer
				Camera	Camera	Camera
				Google Translate	Google Translate	Google Translate on the App Store - iTunes - Apple
				Super Duper	Super Duper	Super Duper App Store
				Erik X Raj	Erik X. Raj	Erik X. Raj
				Toca Boca	Toca Boca AB	Toca Boca AB Apps on the App Store - iTunes - Apple
				Candy Cards
				Free Ninja
				Snap Plus
				Flappy Bird
				Angry Birds
				25 apps total
P3	Telepractice	NM	Assessment	Speech Tutor	Synapse Apps LLC	Speech Tutor Pro
				Minimal Pairs		Minimal Pairs for Speech Therapy
				Speech World		Speech World
				VowelViz	SmartPalate International LLC	VowelWiz
				Speech Racer	SmartPalate International LLC	Speech Racer
				Kahoot	Kahoot! AS	Kahoot
				Color Therapy	Miinu Limited	Color Therapy Coloring Number
				Tap Roulette	Laan Labs	Tap Roulette
				Basic Skills Concept Screener	Smarty Ears, LLC	Basic Skills Concept Screener
				Fluharty-2 (Fluharty Preschool Speech and Language Screening Test - Second Edition)
				Edinburgh Cognitive Evaluation
				Cumbersome
				One-person tally app
				What Can You See
				Color Cards
				VNeST
				17 apps total
P4	University/ Private Practice	NJ	Fluency	Snapchat	Snapchat Developer	Snapchat
				Masquerade	Wise Shark	Masquerade Camera Pr‪o
				Voice Memos	Voice Memos | Apple	Voice Memos
				Dance Party	Rolocule | Dance Party	Dance Party
				I Dare You Articulation	I Dare You Articulation | Eric X Raj	I Dare You Articulation
				Angry Birds
				6 apps total
P5	University Clinic	CA	AAC	Proloquo2Go	AssistiveWire	Proloquo2Go
				TouchChat HD	PRC-Saltillo	TouchChat HD
				LAMP Words for Life	Prentke Romich Company	LAMP Words for Life
				Articulation Station Pro	Little Bee Speech	Articulation Station Pro
				Pictello	AssistiveWire	Pictello
				iBaldi Lite		iBaldi Lite
				Speech Tutor	Synapse Apps LLC	Speech Tutor
				Avaz AAC	Avaz Inc.	Avaz AAC
				Pinterest		Pintrest
				9 apps total
P6	Public School	TX	Artic & Language	Speak for Yourself	Speak for Yourself (SfY)	Speak for Yourself
				The Sims	The Sims by Electronic Arts	The Sims
				Slither	Slither by LowTech Studioes	Slither.io
				Where’s my Water?	Where's my Water? -Disney	Where's my Water?
				Bilingual Articulation Phonology Assessment	Bilingual Articulation Phonology Assessment on Bilinguistic	Bilingual Articulation Phonology Assessment (BAPA)
				Angry Birds
				6 apps total
P7	Public School	CA	General	Articulation Station	Little Bee Speech	Articulation Station on the App Store - iTunes - Apple
				WH Question's	Super Duper	WH Questions on the App Store -iTunes - Apple
				Compare and Contrast	Super Duper	Compare and Contrast Fun Deck
				Following Directions	Super Duper	Fun Deck® Following Directions
				Toca Kitchen	Toca Boca AB	Toca Kitchen 2
				Toca Hair Salon	Toca Boca AB	Toca Hair Salon
				Cake Pop		Bake More Cake Maker
				Subway Sandwich Maker		Sandwiches Maker Free
				Touching Musical Instrument
				PTS Flashcards	Boardmaker
				Category Carousel	Synapse Apps LLC	Category Carousel on the App Store - iTunes - Apple
				Word Wall	MochiBits, LLC	Word Wall - A challenging and fun word association brain game on ...
				12 apps total
P8	Private Practice	MA	Instructional Tech	Story Grammar Marker	MindWing Concept	SGM®
				Go Togethers	Smarty Ears LLC	Go Togethers
				Little Alchemy	Jacon Koziol	Little Alchemy
				Everything Machine from Tiny Bop	Tinybop	Everything Machine by Tinybop
				Play and Learn	Play and Learn Science | PBS	Play and Learn Science
				Google Calendar	Calendar API	Google Calendar
				Erik X Raj	Erik X. Raj	Erik X. Raj
				Dr. Panda Ltd
				FIVES (the maker)
				9 apps total
P9	Public School	OR	General	Proloquo2Go	AssistiveWare	Proloquo2Go - AssistiveWare
				Articulation Station	Little Bee Speech	Articulation Station on the App Store - iTunes - Apple
				Snap Types	SNAPTYPE, LLC	SnapType App for Occupational Therapy – A simple way to complete ...
				Fast ForWord	Scientific Learning Corporation	Fast ForWord Language on the App Store - iTunes - Apple
				DAF Assistant	Speechtools Ltd	DAF Pro
				Speech FlipBook	Tactus Therapy	Speech Flipbook
				Avaz AAC	Avaz Inc.	Avaz AAC
				TimeTimer	Time Timer LLC	Time Timer | Visual Timers, Classroom Timers, Time Timers
				Make Dice	Make Dice	Make Dice on the App Store - iTunes - Apple
				Talking Tom Cat	Outfit7 Limited	My Talking Tom
				Talking Pierre the Parrot	Outfit7 Limited	Talking Pierre the Parrot
				Talking Santa	Outfit7 Limited	Talking Santa Claus
				BridgingApps	BridgingApps	Website for app resources
				Talking Bird	Outfit7 Limited
				Nuzella
				15 apps total
P10	Private Practice	OR	General	Articulation Station	Little Bee Speech	Articulation Station on the App Store - iTunes - Apple
				ChatterPix Kids	Duck Duck Moose	ChatterPix Kids on the App Store - iTunes - Apple
				Little Stories Pro	Little Bee Speech	Little Stories Pro on the App Store - iTunes - Apple
				Wizard School	Duck Duck Moose	Wizard School! on the App Store - iTunes - Apple
				Daniel Tiger	Watch PBS on Your Apps and Devices | PBS Anywhere	Daniel Tiger's Neighborhood Pack on the App Store - iTunes - Apple
				Toca Robot Lab	Toca Boca AB	Toca Robot Lab on the App Store - iTunes - Apple
				Glow Hockey	Natenai Ariyatrakool	Glow Hockey on the App Store - iTunes - Apple
				Toca Boca	Toca Boca AB	Toca Boca AB Apps on the App Store - iTunes - Apple
				Farm Animal Game
				9 apps total
P11	Public School	CA	AAC	Proloquo2Go	AssistiveWare	Proloquo2Go - AssistiveWare
				CoughDrop	Cough Drop	Cough Drop
				Speak for Yourself	Speak for Yourself (SfY)	Speak for Yourself
				Free Candle	iHandy	Virtual Candle HD
				ClaroSpeak Plus	ClaroSpeak - Claro Software	ClaroSpeak Plus on the App Store - iTunes - Apple
				Finger Drums	Onbeat Apps | Apps for iOS and Android	Finger Drums on the App Store - iTunes - Apple
				Clean My Screen	Peghole	Clean My Screen — FREE Screen Cleaner with cute animals licking ...
				Bubble Pop	Home - Ilyon Games	Bubble Pop - Shoot Bubbles on the App Store - iTunes - Apple
				Cut the Rope	ZeptoLab	Cut the Rope on the App Store - iTunes - Apple
				Pocket Pond	TriggerWave | TriggerWave Mobile Applications	Pocket Ponds on the App Store - iTunes - Apple
				My PlayHome	My PlayHome - An imaginative play house app for young children ...	My PlayHome on the App Store - iTunes - Apple
				My Play School	My PlayHome - An imaginative play house app for young children ...	My PlayHome School on the App Store - iTunes - Apple
				My Play Store	My PlayHome - An imaginative play house app for young children ...	My PlayHome Stores on the App Store - iTunes - Apple
				iDoodle	VSON-Home	idoodle
				Rolodex	Dealer Geek	Rolodex DG
				Timer		Timer
				Sparkabilities	Sparkabilities - Sparkabilities Inc	Sparkabilities on the App Store - iTunes - Apple
				Toca Boca	Toca Boca AB	Toca Boca AB Apps on the App Store - iTunes - Apple
				Free Candle
				Blue Moon Animal
				Marc O’Polo Leather
				Mustache
				Switch App
				23 apps total
P12	Children's Hospital	OK	General	Articulation Station Pro	Little Bee Speech	Articulation Station on the App Store - iTunes - Apple
				GoTalk NOW	GoTalk NOW - Attainment Company	GoTalk Now on the App Store - iTunes - Apple
				Speech Blubs: Language Therapy	Blub Blub Inc	Speech Blubs -Itunes -Apple
				Speech Stickers	Seriously Sticky LLC	SpeechStickers on the App Store - iTunes - Apple
				Boo Articulation Helper	Bildligt talat AB	Boo Articulation Helper on the App Store - iTunes - Apple
				YouTube Kids app	YouTube	YouTube Kids on the App Store - iTunes - Apple
				Smarty Ears	Smarty Ears, LLC	Smarty Ears – Educational apps for promoting speech & language skills
				Erik X Raj	Erik X. Raj	Erik X. Raj
				Angry Birds	Rovio Entertainment Oyj	Angry Birds - iTunes - Apple
				9 apps total
P13	Public School/Telepractice	WI	Telepractice	Word Vault Essential	HomeSpeechHome PLLC	Word Vault Essential on the App Store - iTunes - Apple
				Who Wants to be a Millionaire	Sony Pictures Television	Who Wants to be a Millionaire?
				Mad Libs	Penguin Groups USA	Mad Libs
				Everyday Speech	Everyday Speech LLC	Everyday Speech LLC Apps on the App Store - iTunes - Apple
				Sesame Street	Sesame Street	Sesame Street
				Smarty Ears	Smarty Ears, LLC	Smarty Ears – Educational apps for promoting speech & language skills
				Quia	https://www.quia.com/shared/speech_therapy/
				SMART Board games on the computer 11
				iMake (not able to find)
				9 apps total
P14	Public School/Telepractice	OR	Prosody	Articulation Station	Little Bee Speech	Articulation Station
				Timer		Timer
				BioSpeech: HearApp	BioSpeech, Inc.	Hear App
				Toca Boca	Toca Boca AB	Toca Boca AB Apps on the App Store - iTunes - Apple
				My Little PlayHouse
				Talking books
				SOP
				7 apps total
P15	University Clinic	WA	AAC	Speak For Yourself	Speak for Yourself (SfY)	Speak For Yourself
				TouchChat HD	PRC-Saltillo	TouchChat
				2 apps total
P16	Public School	TX	General	Proloquo2Go	AssistiveWare	Proloquo2Go - AssistiveWare
				Articulation Station	Little Bee Speech	Articulation Station
				CoughDrop	Cough Drop	Cough Drop
				Pac-man dash	BANDAI NAMCO Entertainment America Inc.	Pac-man - iTunes - Apple
				Bike race	Bike Race - Top Free Games	Bike Race: Free Style Games on the App Store - iTunes - Apple
				Subway Surfers	Free Online Games No Download ( Play HTML5 Games ) Kiloo.com	Subway Surfers on the App Store - iTunes - Apple
				Toca Kitchen	Toca Boca AB	Toca Kitchen 1
				Toca Store	Toca Boca AB	Toca Store
				Operation	PlayDate Digital	Operation:
				Toca Boca	Toca Boca AB	Toca Boca AB Apps on the App Store - iTunes - Apple
				Angry Birds	Rovio Entertainment Oyj	Angry Birds - iTunes - Apple
				11 apps total
P17	Children's Hospital	PA	AAC	GoTalk NOW	GoTalk NOW	GoTalk NOW
				Tobii Dynavox Compass	Tobii Dynavox	Tobii Dynavox
				Sounding Board	AbleNet	Sound Board
				Snap Scene	Tobii Dynavox	Snap Scene
				My Talking Tom	Outfit7	My Talking Tom
				YouTube app	YouTube: Google	YouTube: Watch, Listen, Strea‪m
				Bla Bla Bla	Lorenzo Bravi	Bla Bla Bla
				Super Duper	Super Duper	Super Duper App Store
				8 apps total
P18	Public School	AZ	General	Language Empires	Smarty Ears, LLC	Language Empires – Educational apps for promoting speech & language skills
				Articulation Station	Little Bee Speech	Articulation Station on the App Store - iTunes - Apple
				TouchChat HD	PRC-Saltillo	TouchChat HD - AAC
				Kids Balloon Pop Language Game	App Family AB	Kids Balloon Pop Language Game
				Fruit Pop	Metamoki - Home	Fruit Pop!
				Visual Attention Therapy	Tactus Therapy Solutions Ltd	Visual Attention Therapy
				Tactus Therapy	Tactus Therapy Solutions Ltd.	Tactus Therapy
				Smarty Ears	Smarty Ears, LLC	Smarty Ears – Educational apps for promoting speech & language skills
				Toca Boca	Toca Boca AB	Toca Boca AB Apps on the App Store - iTunes - Apple
				FIVES from Shaw Sweeney's
				Frank from Tactus	Tactus Therapy	Tactus Therapy
				Angry Birds	Rovio Entertainment Oyj	Angry Birds - iTunes - Apple
				Spiderman app	Gameloft	MARVEL Spider-Man Unlimited on the App Store - iTunes - Apple
				Snowfall
				The Piano
				The Keyboard
				16 apps total
P19	Private Practice	TX	Assessment (Bilingual)	iTAP	iTap	iTAP Pro
				1 app total
P20	Private Practice	CA	Behavioral Intervention	Word Vault Essential	HomeSpeechHome PLLC	Word Vault Essential on the App Store - iTunes - Apple
				Articulation Station	Little Bee Speech	Articulation Station
				My PlayHome	My PlayHome Software Ltd	PlayHome Software Ltd
				Toca Boca	Toca Boca AB	Toca Boca AB Apps on the App Store - iTunes - Apple
				Over here builder
				4 apps total
P21	Cerebral Palsy Center	Malaysia	General	Language Empires	Smarty Ears, LLC	Language Empires – Educational apps for promoting speech & language skills
				SmallTalk Oral Motor	SmallTalk Free Aphasia apps	SmallTalk Oral Motor
				SmallTalk Phonemes	SmallTalk Free Aphasia apps	SmallTalk Phonemes
				Following Directions	Super Duper	FunDeck Super Duper
				Yes/ No questions	Super Duper	Yes or No? Fun Deck
				Forest Flyer	Sago Mini	Sago Mini Forest Flyer
				Story Grammar Marker	MingWing Concepts	SGM®
				Social Quest	Smarty Ears, LLC	Social Quest
				Toca Hair Salon	Toca Boca AB	Toca Boca AB Apps on the App Store - iTunes - Apple
				Sonic Dash	SEGA | Sonic Dash	Sonic Dash
				Star Wars	Star Wars	Star Wars
				Bamba Ice Cream	Mezmedia	Bamba Ice Cream
				Bamba Pizza	Mezmedia	Bamba Pizza
				Othello	LITE Games	Othello
				Articulate It	Smarty Ears, LLC	Articulate It
				My PlayHome	My PlayHome Software Ltd	My PlayHome App
				Lego City Explorers	LEGO Games and Apps	Lego City Explorers
				Basic Skills Concept Screener	Smarty Ears, LLC	Basic Skills Concept Screener
				Connect Four		https://apps.apple.com/us/app/4-in-a-row-classic-connect/id1106220562
				Chest
				Emotions	Grasshopper Apps	not on iOS, but on GooglePlay
				Actions	Grasshopper Apps	not on iOS, but on GooglePlay
				I Sequence app by?
				Lisa’s Adventure by My Play Home
				24 apps total
P22	Public School	OR	General	Lively Letters - Phonics	Telian-Cas Learning Concepts Inc	Lively Letters - Phonics on the App Store - iTunes - Apple
				Articulation Station	Little Bee Speech	Articulation Station Pro
				Social Detective	Social Skill Builder Inc	Social Detective
				Story Grammar Marker	MindWing Concept	SGM®
				LessonPix	LessonPix website
				Hamaguchi	Hamaguchi Apps For Speech, Language & Auditory Development ...	Hamaguchi Apps For Speech, Language & Auditory Development ...
				Smarty Ears	Smarty Ears, LLC	Smarty Ears – Educational apps for promoting speech & language skills
				Tactus Therapy	Tactus Therapy Solutions Ltd.	Tactus Therapy
				Toca Boca	Toca Boca AB	Toca Boca AB Apps on the App Store - iTunes - Apple
				Angry Birds
				AppGuru	AppGuru Technology |	AppGuru Apps on the App Store - iTunes - Apple
				11 apps total
P23	Private Practice	AZ	General	My PlayHome	myplayhomeapp.com	My PlayHome
				Cookie Doodle	shoethegoose.com	Cookie Doodle
				AI conversation
				3 apps total
P24	Public School	TX	General	Between the Lines Level 1 HD	http://aasuited.net/	Read between the Lines
				American Ninja Obstacle Course: Lava Game	Ozi Technology	American Ninja Obstacle Course
				Inference Pics Lite	Aptus | Speech Therapy	Inference Pics Lite
				Daniel Tiger's Grr-ific Feelings	PBS Kids | Daniel Tiger's	Daniel Tiger's Grr-irific Feelings
				Toca Boca	Toca Boca AB	Toca Boca AB Apps on the App Store - iTunes - Apple
				Super Duper	Super Duper	Super Duper App Store
				Clicker Connects	Clicker Connect for iPad
				Easy Bake Oven app
				8 apps total
P25	Private Practice	USA (PA), China, Malaysia	General	Proloquo2Go	AssistiveWire	Proloquo2Go
				Let Me Talk	Let me Talk: App NotizUG	Let Me Talk
				Decibel 10	Apps by Skypaw	Decibel X:dB Sound Level Mete‪r
				iSpeech	iSpeech SDK	iSpeech Text to Speech
				Dragon Anywhere: Dictation Now	Nuance Communication: Dragon Anywhere	Dragon Anywhere: Dictate Now
				Story Creator	Alligator | Innovative Mobile Ltd Apps	Story Creator - Easy Story Book Maker for Kid‪s
				YouTube app	YouTube: Google	YouTube: Watch, Listen, Strea‪m
				STAR WORDZ Crawl Create	Star Wars Creator | Kassel Labs	STAR WORDZ Crawl Create
				My Talking Tom	Outfit7	My Talking Tom
				Dynavox
				Lingraphica
				Black Lightning Lecture apps
				Lightly Lectures
				Angry birds
				Eye-tracking app/ Eye Following
				15 apps total
P26	University Clinic	ND	Artic & Language	Pines to Vines	Mobile Education Store LLC	Pines to Vines - Forest Biome
				Categories Learning Center	Smarty Ears, LLC	Categories Learning Center
				Articulate It	Smarty Ears, LLC	Articulate It
				SLP Goal Bank	Smarty Ears, LLC	SLP Goal Bank
				Basic Skills Concept Screener	Smarty Ears, LLC	Basic Skills Concept Screener
				Pronoun Heroes	Smarty Ears, LLC	Pronoun Heroes
				Speech Tutor	Synapse Apps LLC	Speech Tutor
				File Folder Heaven
				Social Skills and Pragmatics
				Speech Coach
				Follow Learning Center: psychos therapy
				Language apps
				12 apps total
				285 apps active and inactive

## Sheet: Final App Selection Sheet for E
https://itunes.apple.com/us/rss/customerreviews/page=1/id=APPID/sortby=mostrecent/xml?urlDesc=/customerreviews/id=APPID/xml	More apps: https://search.bridgingapps.org/lists/e1451e26-b93e-487e-bbdf-08b069de73d2	GAME REVIEW
Review Extraction Link	Name of the app	Category (Speech Therapy)	App Developer	# of times being mentioned during the interview	Purchase Decision (Y/N)	# of appstore reviews	Cost	Size	Link	Youtube/Other Link	# of Apps by This Developer	App Store Category (know that this category is not helpful in differentiating all the apps we use as speech therapists)	Speech/Language Target	Reasons this should be recommend for Content Analysis	Intended Age Range (know that this category is not helpful in differentiating all the apps we use as speech therapists)	Date of Initial Release
	Smarty Ears	Speech Therapy	Smarty Ears, LLC	7		Main developer	$49.99 and under		Smarty Ears – Educational apps for promoting speech & language skills	https://www.youtube.com/user/SmartyEars	25	Education	Language (Nouns, verbs, pronouns, prepositions, attributes, compound sentences, receptive language, labelling, categorizing, sequencing)	(1) This developer is the first speech therapy app developers (2) They have a variety of apps targeting different domains (speech, language, assessment) (3) Apps in Spanish	Elementary and up
	Articulate It	Speech Therapy	Smarty Ears, LLC	1	Purchased	9	46.99	674.6 MB	Articulate it! Pro on the App Store - iTunes - Apple	https://www.youtube.com/watch?v=vicltBhkNt8	25	Education	Articulation	(1) targets articulation and phonology (2) has a data collection option good for IEP and RTI	Elementary and up	2014-05-16
	Language Empires	Speech Therapy	Smarty Ears, LLC	1	Purchased	N/A	24.99		https://itunes.apple.com/us/app/language-empires/id562910097?mt=8	http://www.smartyearsapps.com/language-empires/	25	Education	Answering how/why/which questions, inferencing, vocabulary, predicting, figurative language, and sequencing	(1) Able to use functional words, phrases, sentences, stories by sound, blend, place, difficulty, or concept	Elementary and up	2013-01-02
	Articulation Scenes	Speech Therapy	Smarty Ears, LLC	1		N/A	34.99		https://itunes.apple.com/us/app/articulation-scenes/id498857302?mt=8	https://www.youtube.com/watch?v=u8zthaP-0BU	25	Education	Articulation	(1) this app has a cinema theme that allows users to listen to words, practice isolated words, listen to stories, and record their own stories	Elementary and up
	Articulation Station	Speech Therapy	Little Bee Speech	5	Purchased free	241	59.99		Articulation Station on the App Store - iTunes - Apple	https://www.youtube.com/watch?v=3h4pTgbr7R4	6	Education	Artic	(1) Offers practice at the word, phrase, sentence and story levels (2) Various activities and ability to create custom word lists	Elementary and up	2011-11-17
	Little Stories Lite/Pro	Speech Therapy	Little Bee Speech	1		7	(1) Free for Lite Version (2) $59.99 for Pro Version		Little Stories Pro on the App Store - iTunes - Apple	https://www.youtube.com/watch?v=MDOi-H0Tz6g	6	Education	Literacy, phoneme awareness, Wh- questions, narrative retell, verb tense, point of view, articulation	(1) stories are 100 words each, simple and manageable (2) creates awareness for phonemes, track progress, make flashcards for sigh words, acitivities for comprehension and conversation (3) emphasis on R, L, S and Th	Elementary and up
	Little Bee Speech	Speech Therapy	Little Bee Speech	3		Main developer	Free-$59.99		https://itunes.apple.com/us/developer/little-bee-speech/id467415885?mt=8	https://www.youtube.com/user/littlebeespeech	6	Education	Articulation, Literacy, Comprehension, Expressive and Receptive Language	(1) This developer offers apps that target articulation and assessment, literacy (2) There is a lot of user customization that is available through the apps depending on the skills of the client (3) Spanish options	Elementary and up
	Super Duper Apps	Speech Therapy	Super Duper	2		Main developer	Free-$3.99		https://itunes.apple.com/us/developer/super-duper-publications/id427263142	https://www.youtube.com/user/SuperDuperPub	60	Education	Language (Nouns, verbs, pronouns, prepositions, attributes, compound sentences, receptive language, labelling, categorizing, sequencing)	(1) This developer offers a variety of language domains	Elementary and up
	Category Carousel	Speech Therapy	Synapse Apps LLC	1		11	9.99		Category Carousel on the App Store - iTunes - Apple	N/A	3	Education	Language (categories)	(1) Categorize and subcategorize (2) Able to touch, hear, and drag pictures into categories	Elementary and up
	Winning Words	Speech Therapy	Winning Words LLC	1		ranges from 0-7	0.99		Winning Words LLC Apps on the App Store - iTunes - Apple	http://winningwordsapps.com/	7	Games	Language (synonym, antonym, homophone, compund word, verb, singular/plural, double letter)	(1) This developer offers matching game apps that include: synonym, compound word, antonym, singular and plural, homophone, verb, and double letter	Elementary and up
	Between the Lines Level 1	Speech Therapy	Hamaguchi Apps For Speech, Language & Auditory Development ...	2	Purchased Full Version	Hamaguchi	Lite ($0.99) Full ($15.99)		Hamaguchi Apps For Speech, Language & Auditory Development ...	https://www.youtube.com/channel/UCOj48iPjhjPfKbMc0YfH8qA	28	Education	Language (Nouns, verbs, pronouns, prepositions, attributes, compound sentences, receptive language, labelling, categorizing, sequencing)	(1) This developer offers language and auditory processing apps that are intended for ages 2-5 (2) Apps target: following directions, first phrases, matching sentences with pictures, reading in between the lines (pragmatics), narrating stories, auditory development	Elementary and up
	Tactus Therapy	Speech Therapy	Tactus Therapy Solutions Ltd.	2		Main developer	(1) Many free Lite versions (2) For purchase apps vary from $74.99 and under		Tactus Therapy Solutions Ltd. Apps on the App Store - iTunes - Apple	https://www.youtube.com/user/tactustherapy/videos	33	Medical	Language/Aphasia/Cognition	(1) This developer offers speech therapy apps for adults that targets: talking, understanding, writing, reading, dysarthria, thinking skills (2) Apps designed to be used by SLPs and at home by clients/caregivers	Adult
	Lively Letters	Speech Therapy	Telian-Cas Learning Concepts Inc	1		14	29.99		Lively Letters - Phonics on the App Store - iTunes - Apple	https://www.youtube.com/watch?v=I625V0M2rjY	1	Education	Phonics	(1) Targets phonemic awareness, phonics, and speech production (2) Multisensory approaches (e.g., memory tricks, mouth and hand cues) used during activities	Elementary and up
	Word Vault	Speech therapy	HomeSpeechHome PLLC	1		81	49.99		https://itunes.apple.com/us/app/word-vault-pro/id672989436?mt=8	https://www.youtube.com/watch?v=7PC7fZWg8ZI	7	Education	Articulation	(1) Able to use functional words, phrases, sentences, stories by sound, blend, place, difficulty, or concept	Elementary and up
	"Let's be Social"	Speech therapy	Everyday Speech LLC	1	Purchased Free	Main developer	Lite (free), Pro ($9.99)		Everyday Speech LLC Apps on the App Store - iTunes - Apple	https://www.youtube.com/user/EverydaySpeech	6	Education	Pragmatics	(1) This developer offers apps that target social skills, emotion recognition, and language development (2) Able to create customized lessons and content; interactive with users	Elementary and up
	Sparkabilities	Speech therapy	Sparkabilities - Sparkabilities Inc	1		7	2.99		Sparkabilities on the App Store - iTunes - Apple	https://www.youtube.com/user/sparkabilities	2	Education	Early Langauge Development/fine motor skills	(1) has 2 versions (2) version 1-early developing skills; sensory property coordination with music/visuals (3) version 2- more complex visual backgrounds, visual discrimination	Birth-3 years
	Boo Articulation Helper	Speech Therapy	Bildligt talat AB	1		12	(1) Free version available (2) $7.99		Boo Articulation Helper on the App Store - iTunes - Apple	https://www.youtube.com/watch?v=ttfWJoyDi1Y	4	Education	Articulation	(1) designed to practice speech sounds/simple syllables, phonological awareness, shows what actions happen in the mouth during articulation	Elementary and up
	Conversation Builder	Speech Therapy	Mobile Education	1	Which one? Regular ConversationBuilder or ConversationBuilderTeen?	N/A	19.99	129.4 MB	ConversationBuilder™ on the App Store - iTunes - Apple	http://mobile-educationstore.com/video-tutorials/conversation-builder-video-tutorial	12	Education	Pragmatics-Conversations	(1) auditory pattern of conversation is presented visually to help to learn the flow of conversation (2) introduce, ask Qs, make comments, change topic	Elementary and up
Review Extraction Link	Name of the app	Category (AAC)	App Developer	# of times being mentioned during the interview	Purchase Decision (Y/N)	# of appstore reviews	Cost		Link		# of Apps by This Developer	App Store Category	Speech/Language Target	Reasons this should be recommend for Content Analysis	Intended Age Range (know that this category is not helpful in differentiating all the apps we use as speech therapists)
	Proloquo2Go	AAC	AssistiveWare	3	Purchased	3100	249.99		Proloquo2Go - AssistiveWare	https://www.youtube.com/watch?v=5zNLWmRwC1k	48	Education	AAC	(1) This app is widely used throughout the school districts	Elementary and up
	Go Talk Now	AAC	Attainment Company	1	Purchased	N/A	79.99		GoTalk Now on the App Store - iTunes - Apple	https://www.youtube.com/watch?v=sevrSpWREJc&t=10s	4	Education	AAC	(1) Has essentials of an AAC app (2) Customizable: standard, express messages (recorded or text to speech), scenes (single photo with hotspots that play speech/music/videos)	Elementary and up
	LAMP Word for Life	AAC	Prentke Romich Company	1	Purchased		299.99		LAMP Words For Life
	PTS Flashcards	AAC	Boardmaker	1							N/A
Review Extraction Link	Name of the app	Category (Games)	App Developer	# of times being mentioned during the interview	Purchase Decision (Y/N)		Cost		Link		# of Apps by This Developer	App Store Category	Speech/Language Target	Reasons this should be recommend for Content Analysis	Intended Age Range (know that this category is not helpful in differentiating all the apps we use as speech therapists)
	My PlayHome	Game	My PlayHome - An imaginative play house app for young children ...	1	Y (free Lite version available)	1500	3.99	259 MB	My PlayHome on the App Store - iTunes - Apple	https://www.youtube.com/watch?v=HBaA1ic0-EE	5	Entertainment	Language (Nouns, verbs, pronouns, prepositions, attributes, compound sentences, receptive language, labelling, categorizing, sequencing)	(1) Free play; child can explore various scenes and objects	Elementary and up
	My PlayHome Store	Game	My PlayHome - An imaginative play house app for young children ...	1		513	2.99		My PlayHome Stores on the App Store - iTunes - Apple	https://www.youtube.com/watch?v=PdkXeRMuUdg	5	Entertainment	Language (Nouns, verbs, pronouns, prepositions, attributes, compound sentences, receptive language, labelling, categorizing, sequencing)	(1) Free play; child can explore various scenes and objects	Elementary and up
	My PlayHome School	Game	My PlayHome - An imaginative play house app for young children ...	1		430	2.99		My PlayHome School on the App Store - iTunes - Apple	https://www.youtube.com/watch?v=37IitmXh8Qk	5	Entertainment	Language (Nouns, verbs, pronouns, prepositions, attributes, compound sentences, receptive language, labelling, categorizing, sequencing)	(1) Free play; child can explore various scenes and objects	Elementary and up
https://itunes.apple.com/us/rss/customerreviews/page=1/id=1108380574/sortby=mostrecent/xml?urlDesc=/customerreviews/id=1108380574/xml%EF%BB%BF	Bamba Airport (lite)	Game	Mezmedia		N		0
https://itunes.apple.com/us/rss/customerreviews/page=1/id=905232680/sortby=mostrecent/xml?urlDesc=/customerreviews/id=905232680/xml%EF%BB%BF	Bamba Airport (paid)	Game	Mezmedia		Y		2.99
https://itunes.apple.com/us/rss/customerreviews/page=1/id=1113941087/sortby=mostrecent/xml?urlDesc=/customerreviews/id=1113941087/xml	Bamba Wonderland	Game	Mezmedia		Y (free version)		0
https://itunes.apple.com/us/rss/customerreviews/page=1/id=1455064808/sortby=mostrecent/xml?urlDesc=/customerreviews/id=1455064808/xml	Bamba Ice Cream 2	Game	Mezmedia
https://itunes.apple.com/us/rss/customerreviews/page=1/id=577646727/sortby=mostrecent/xml?urlDesc=/customerreviews/id=577646727/xml	Bamba Burger	Game	Mezmedia
https://itunes.apple.com/us/rss/customerreviews/page=1/id=510301841/sortby=mostrecent/xml?urlDesc=/customerreviews/id=510301841/xml	Toca Boca "Kitchen Monsters"	Game	Toca Boca AB	8	Y (free version)	Main developer	3.99		Toca Boca AB Apps on the App Store - iTunes - Apple	https://www.youtube.com/user/tocabocaplay	44	Education	Language (Nouns, verbs, pronouns, prepositions, attributes, compound sentences, receptive language, labelling, categorizing, sequencing)	(1) This developer offers many games that can be used for all ages (2) Can target a wide variety of language domains	Elementary and up
https://itunes.apple.com/us/rss/customerreviews/page=1/id=434826169/sortby=mostrecent/xml?urlDesc=/customerreviews/id=434826169/xml	Toca Robot Lab	Game	Toca Boca AB	1		69	3.99		Toca Robot Lab on the App Store - iTunes - Apple	https://www.youtube.com/watch?v=_-d8IJgCw1k	44	Education	Language (Nouns, verbs, pronouns, prepositions, attributes, compound sentences, receptive language, labelling, categorizing, sequencing)	(1) Free play; child can build, explore objects	Elementary and up
https://itunes.apple.com/us/app/toca-boo/id919097064?mt=8	Toca Boca Boo (no keywords)
	Toca Life: Town
	Toca Band
	Toca Birthday Party
	Toca Cars
	Toca House
	Toca Builders
	Pocket Pond	Game	TriggerWave | TriggerWave Mobile Applications	1		103	Free		Pocket Ponds on the App Store - iTunes - Apple	https://www.youtube.com/watch?v=cIIpHFrV1zY	5	Games	Language, Cause/Effect	(1) Interactive, cause and effect	Elementary and up
	Chatter Pix	Games	Duck Duck Moose	1		177	Free		ChatterPix Kids on the App Store - iTunes - Apple	https://www.youtube.com/watch?v=7tBS9NyFV08	7	Education	Expressive Language	(1) Able to take photos, record voice, and make the object talk using your voice	Elementary and up
	Wizard School	Games	Duck Duck Moose	1		38	Free		Wizard School! on the App Store - iTunes - Apple	https://www.youtube.com/watch?v=ktAj5tPl0bc	7	Education	Expressive Language	(1) Users are able to expore topics (science, art) as well as create photos with stickers	Elementary and up
	Talking Tom Cat	Game	Outfit7 Limited	1		134400	Free		https://itunes.apple.com/us/app/my-talking-tom/id657500465?mt=8	https://www.youtube.com/user/TalkingTomCat/videos	17	Games	Language (Nouns, verbs, pronouns, prepositions, attributes, compound sentences, receptive language, labelling, categorizing, sequencing)	(1) Repeats expressive language output (2) Variety of scenes: bedroom, kitchen, bathroom	Elementary and up
	Talking Pierre the Parrot	Game	Outfit7 Limited	1		N/A	Free		https://itunes.apple.com/sl/app/talking-pierre-the-parrot/id430152138	https://www.youtube.com/watch?v=2vrjL2B6OHg	17	Games	Language (Nouns, verbs, pronouns, prepositions, attributes, compound sentences, receptive language, labelling, categorizing, sequencing)	(1) Repeats expressive language output	Elementary and up
	Bamba Burger, Ice-Cream, Bamba Pizza	Game	Mezmedia	1		76	Free		Bamba Burger on the App Store - iTunes - Apple	https://www.youtube.com/watch?v=5izEUMdknmI	18	Educaiton	Language (Nouns, verbs, pronouns, prepositions, attributes, compound sentences, receptive language, labelling, categorizing, sequencing)	(1) Great for labeling what the child is doing or child can verbalize while labeling, sequencing, describe using verbs	Elementary and up
	Panda restaurant, Panda Asia restaurant	Game	Dr. Panda Apps	1		571			Dr. Panda Ltd Apps on the App Store - iTunes - Apple	https://www.youtube.com/watch?v=kjQ4fW0JpK8	15	Education	Language (Nouns, verbs, pronouns, prepositions, attributes, compound sentences, receptive language, labelling, categorizing, sequencing)	(1) Free play; child can explore various scenes and objects	Elementary and up
	Kids Balloon Pop Language Game	Game	App Family AB	1		17200	Free		Kids Balloon Pop Language Game	https://www.youtube.com/watch?v=TANJP041TKE	23	Games	Expressive language (counting, alphabet, colors, sounds)	(1) Trains cognitive, motor and memory skills (2) Cause and effect: see and hear numbers/letters when balloons are popped	Toddler
	Bubble Pop	Game	Home - Ilyon Games	1		2300	Free		Bubble Pop - Shoot Bubbles on the App Store - iTunes - Apple	https://www.youtube.com/watch?v=H2PvY_49IzQ	3	Games	Cause/Effect	(1) Color recognition and motor skills	Elementary and up
	Make Dice	Game	Make Dice	1		N/A	2.99		Make Dice on the App Store - iTunes - Apple	https://www.youtube.com/watch?v=XpvNfJgjhes	2	Lifestyle	Expressive Language, Articulation, Pragmatics	(1) Customizable - Able to put text/signs on the dice	Elementary and up
	Daniel Tiger	Game	Watch PBS on Your Apps and Devices | PBS Anywhere	1		130	2.99		Daniel Tiger's Neighborhood Pack on the App Store - iTunes - Apple	https://www.youtube.com/watch?v=nTK7ZH2CAco	30	Educaiton	Language (Nouns, verbs, pronouns, prepositions, attributes, compound sentences, receptive language, labelling, categorizing, sequencing)	(1) App bundle that allow child to explore objects in home, night and day routines, and neighborhood	Toddler and up
	AppGuru	Game	AppGuru Technology |	1		Main develioper	Free		AppGuru Apps on the App Store - iTunes - Apple	N/A	22	Games	Language (Nouns, verbs, pronouns, prepositions, attributes, compound sentences, receptive language, labelling, categorizing, sequencing)	(1) This developer offers a variety of game apps that can be used as reinforcement or throughout therapy acitivites	Elementary and up
	Angry Birds	Game	Rovio Entertainment Oyj	3		6100	Free		Angry Birds - iTunes - Apple	https://www.youtube.com/user/RovioMobile	16	Games	Language (Nouns, verbs, pronouns, prepositions, attributes, compound sentences, receptive language, labelling, categorizing, sequencing)	(1) Can be used as reinforcement, or to elicit expressive langauge	Elementary and up
	Spiderman app	Game	Gameloft	1		108	Free		MARVEL Spider-Man Unlimited on the App Store - iTunes - Apple	https://www.youtube.com/watch?v=MCzJgjgiOOM	64	Games		(1) Can be used as reinforcement, or to elicit expressive langauge	Elementary and up
	Fruit Pop	Game	Metamoki - Home	1		146	Free		Fruit Pop!	https://www.youtube.com/watch?v=FoxGpNByy20	7	Games	Language (colors, motor skills, counting)	(1) Can be useful for color recognition, coordination (2) Cause and effect: fruit slices and explodes	Elementary and up
	Finger Drums	Game	Onbeat Apps | Apps for iOS and Android	1		N/A	Free		Finger Drums on the App Store - iTunes - Apple	https://www.youtube.com/watch?v=b0jgpkoZUjo	29	Music	Expressive/Recpetive language, music/rhythm	(1) Can be used as reinforcement (2) Cause and effect	Elementary and up
	Clean My Screen	Game	Peghole	1		90	Free		Clean My Screen — FREE Screen Cleaner with cute animals licking ...	http://cleanmyscreen.peghole.com/	2	LIfestyle	Cause/Effect	(1) Cause and effect	Toddler and up
	Cut the Rope	Game	ZeptoLab	1		45600	Free		Cut the Rope on the App Store - iTunes - Apple	https://www.youtube.com/user/ZeptoLab	12	Games	Fine Motor	(1) Good for fine motor skills and solving the puzzle	Elementary and up
	Glow Hockey	Games	Natenai Ariyatrakool	1		341	Free		Glow Hockey on the App Store - iTunes - Apple	https://www.youtube.com/watch?v=84GA8O-zJYw	10	Games	Reinforcement	(1) reinforcement	Elementary and up
	Pac-man dash	Game	BANDAI NAMCO Entertainment America Inc.	1		9400	Free		Pac-man - iTunes - Apple	https://www.youtube.com/watch?v=I7xmCmIht1E	4	Games	Reinforcement	(1) Can be used as reinforcement	Elementary and up
	Bike race	Game	Bike Race - Top Free Games	1		289900	Free		Bike Race: Free Style Games on the App Store - iTunes - Apple	https://www.youtube.com/watch?v=dr3NowBIB7g	8	Games	Language (Nouns, verbs, pronouns, prepositions, attributes, compound sentences, receptive language, labelling, categorizing, sequencing)	(1) Can be used as reinforcement	Elementary and up
	Subway Surfers	Game	Free Online Games No Download ( Play HTML5 Games ) Kiloo.com	1		138700	Free		Subway Surfers on the App Store - iTunes - Apple	https://www.youtube.com/user/KilooMobile	10	Games	Language (Nouns, verbs, pronouns, prepositions, attributes, compound sentences, receptive language, labelling, categorizing, sequencing)	(1) Can be used as reinforcement	Elementary and up
	Name of the app	Category (Other)	App Developer	# of times being mentioned during the interview	Purchase Decision (Y/N)		Cost		Link		# of Apps by This Developer	App Store Category	Speech/Language Target	Reasons this should be recommend for Content Analysis	Intended Age Range (know that this category is not helpful in differentiating all the apps we use as speech therapists)
	ClaroSpeak Plus	Other	ClaroSpeak - Claro Software	1		N/A	9.99		ClaroSpeak Plus on the App Store - iTunes - Apple	https://www.youtube.com/watch?v=Onejkcph2x0	11	Education	Text-to-speech	(1) Reading and writing app with text-to-speech, format controls, and fonts/styles	Elementary and up
	Sesame Street	Other	Sesame Street	1		Main developer	(1) Free apps available (2) For purchase apps $4.99 and under		Sesame Street	https://www.youtube.com/watch?v=eErdOf4ryfI	24	Education	Early Language Development (letters, numbers, problem solving)	(1) Interactive and offers a variety of language domains (counting, alphabet, problem solving)	Toddler
	Word Wall	Other	MochiBits, LLC	1		73	Free		Word Wall - A challenging and fun word association brain game on ...	N/A	9	Games	Language (synomyms, antonyms, compounds)	(1) Users are challenged to find associations (2) Can be synomyms, antonyms, compounds	Elementary and up
	Snap Types	Other	SNAPTYPE, LLC	1		234	(1) Free version available (2) $4.99		SnapType App for Occupational Therapy – A simple way to complete ...	https://www.youtube.com/watch?v=PQMt0jBQGJY	2	Education	Other-education,handwriting	(1) Useful for clients that have handwriting difficulties (2) Take pictures and type/draw on the screen	Elementary and up
	TimeTimer	Other	Time Timer LLC	1		398	2.99		Time Timer | Visual Timers, Classroom Timers, Time Timers	https://www.youtube.com/watch?v=YIXSVwQA93Q	1	Productivity	Other-productivity	(1) Provides visual timer	Elementary and up
	Fast ForWord	Other	Scientific Learning Corporation	1		11	Free		Fast ForWord Language on the App Store - iTunes - Apple	https://www.youtube.com/watch?v=YIXSVwQA93Q	6	Education	Language (Nouns, verbs, pronouns, prepositions, attributes, compound sentences, receptive language, labelling, categorizing, sequencing)	(1) Teaches foundational language and literacy skills	Elementary and up
	Free Candle	Other	iHandy	1		231	Free		Virtual Candle HD	https://www.youtube.com/watch?v=EMOhqNP-rj0	9	Entertainment	Voice	(1) Cause and Effect (2) Voice and breathing	Elementary and up
	YouTube Kids app	Other	YouTube	1		537200	Free		YouTube Kids on the App Store - iTunes - Apple	https://www.youtube.com/watch?v=VTIqrH6R10o	75	Entertainment	Reinforcement	(1) Reinforcement	Elementary and up
	Google Translate	Other	Google Translate	1		N/A	Free		https://translate.google.com/intl/en/about/index.html	https://translate.google.com/intl/en/about/index.html	75	Education	Translation	(1) Able to use for bilingual clients	Elementary and up
	Speech Stickers	Other	Seriously Sticky LLC	1		5	14.99		SpeechStickers on the App Store - iTunes - Apple	http://www.seriouslysticky.com/speechstickers	1	Education	Reinforcement	(1) Reinforcement	Elementary and up

## Sheet: App Store Reviews
App Name	Date of Review	App Version	Star Rating	Reviewer ID	Review Title	Review Content	User Feedback	Design Recommendations	Character Count
Proloquo2Go - AssistiveWare	2013-05-24	3.0.1	5	809730294	Brilliant, well worth the money!	I have had this app since 2010 when I first got an original iPad. It has come a long way since then. The developers are very responsive to people contacting them and asking if you can make it do something so top marks for customer service. For example when I originally got it word prediction wasn't on in typing mode and you can also now create shortcuts via the general iPad menu which will work w…			2612
	2012-05-18	1.8.5	5	585383073	This is not just an app	When you think of app then you think of a cheap and cheerful computer program to make a quick buck. Fortunately not all apps fall into that category. This is one of them. I have two apps that I have paid a significant amount of money for, and both of them are excellent. This app not only does the job you would expect of an AAC utilty but it is extremely well thought out and superbly configurable.…			1625
	2009-05-19	0	5	60308074	Amazing!!!	I was in the process of looking into AAC devices and finding the high cost of such devices to be highly prohibitive and resigning myself that I would never be able to get one for my six year old non verbal autistic son. My son is absolutely obsessed and in love with his father's iphone as we have downloaded educational apps for him which he loves to play as he is so into computers. We mused that …			1533
	2011-06-17	1.5	4	437586724	Good with Room for improvement	I've brought this to help me communicate as I'm very weak/often mute with M.E. I was quite disappointed with the voice quality on my iPod, even with a speaker (maybe it's better on an iPhone?). It could be clearer & less electronic. Hwvr I now know they are the respected "acapella" ones so it's not the fault of this particular app& they are to be found on other similar AACs aswell. The female "ne…			1447
	2009-04-21	0	5	50052442	Communication for the 21st century!	Its possible that many people won't have even heard of AAC (augmentative and alternative communication) before so understanding the breakthrough this app has made may be hard. Usual communication aids are large laptops that are either attached to a wheelchair or carried about by hand. They are often heavy and there cost is huge. Costing around £5000 each, communication is far too often reserved f…			1125
	2009-07-15	0	5	83616969	A great and more importantly an affordable AAC solution	I work with people who have communication difficulties and was looking for a solution for someone I work with. Proloquo2go is a brilliant solution. Please keep at the introductory price for as long as possible. I would like to see Assistiveware make a desktop editor so that we can make and edit on the mac, this would make things easier when you are working with more than one user. Also the scroll…			842
	2018-09-19	6.0.1	5	3207833642	Crucial app	My granddaughter is essentially non-verbal. For years, 11 to be exact, we have tried to give her a voice. We thought because she can repeat that she would eventually began to talk. To our dismay it did not happen. Finally with the advice from a girlfriend I decided she needed a communication device. I purchased a iPad mini and loaded Proloquo2Go on it. She is picking it up fairly well to my delig…			802
	2019-02-18	6.1	4	3787364977	Great app!	Happy that such an app exists. Our toddler who we suspected to be on the spectrum before his second birthday has been using this app for about the past 6 months. He turned three not long ago and has been learning how to communicate using the app with the help of his therapists. I really like that it can be customized for early learners such as my toddler. The only reason I give it four stars is b…			785
	2013-07-05	3.0.2	5	831626593	A life changer	Few apps can have the sort of impact that Proloquo2go has had on my daughter's life. She cannot talk but she now has a voice. She has had other communication devices one costing over £3000 which have made a difference. But proloquo2go has many advantages. It is affordable. It gets regularly updated. It is very customisable to exactly meet her distinct needs. It is super easy to add new content. T…			757
	2011-02-11	1.4.1	5	396144454	brilliant	This is the best thing I have ever bought for my daughter She has no speech and thanks to this programme my 13 year old daughter has now got a voice thanks to apple iTunes !!!!!!!!! Before this programme it has been very hard for my daughter to tell me what she wanted and always spent ages trying to figure out what she wanted now I don't need too as she now has the perfect programme to be her voi…			734
	2018-11-19	6.0.1	5	3437197499	Very simple to manage!	This app is extremely versatile. You can use a library of pictures, take pictures from within the app, and even choose photos from your device’s album. There are multiple voices avail which you can customize the characteristics of each. You can make it as simple or complex as you want. We started with just a few icons for our cognitively disabled son and gradually increased the grid to (currently…			714
	2018-12-21	6.0.1	5	3556649407	Best communication app available	I use the app I totally recommend it! The app is the best one out there for communication and has so many voices you can add your own images other ones I’ve seen the voices are seoprate the app is easy to navigate and figure out you can add words change pronounces which I love you can add folders which is helped me figure out were all of the things are though. I use this to communicate becuase I …			692
	2018-05-23	5.5	5	2585059059	A voice for K.	We have been using this app for 7 years and love it! We appreciate how easy it is to program and use. I researched for several months before making the purchase for home use. This was the highest recommended at the time. Our son is 20 and non verbal unless prompted to say something. He quickly figured out he could make food and beverage choices which was very motivating for him. We even have it p…			631
	2018-08-27	5.5.1	5	3122747881	TouchchatHD vs Proloquo2Go	My autistic non-verbal granddaughter had TouchchatHD when she came to live with me this summer. It was good, I had gotten Proloquo2Go years ago when she would visit. She had to give up her other device with the TouchchatHD and with the purchase of a small refurbished iPad, the Proloquo2Go program has proved to be exceptional and easy to learn. I love that it says the letters as she types. A very …			495
	2014-07-01	3.0.3	4	1020486255	Given a 5yr old a voice	Amazing communication app with symbol support. Brilliant for autism - Brilliant for both children and adults. Customise it's look, words, colours, symbols and styles. This app has changed a young boys life for the better who I currently work with - he has come on leaps and bounds. This app has actually encouraged his own initiative to practise his own speech. I highly recommend this app for anyon…			490
	2011-03-07	1.5	5	404040507	Exactly what we have been waiting for...	The word prediction feature in this new version is exactly what we have been waiting for. My son has always preferred to type words into Proloquo2Go but would struggle when he couldn't spell a word. The word prediction feature in this version is fantastic: it gives a great choice of words if used on the iPad and appears intelligent! We have used word prediction elsewhere and this seems excellent;…			466
	2019-04-02	6.1	5	3961602972	Love Proloquo2Go!	Purchased for a different reason than most: to learn Spanish—it seems to work great for that! Love the long-press to get verb tenses and more. Since I’m a visual learner, the symbols for Spanish words reinforce learning. I get the spoken voice for each word and also the entire sentence. Also enjoy Keeble Spanish keyboard as well. If you’re wondering if you can use it to learn another language, I …			442
	2018-12-15	6.0.1	5	3535842569	Great app. You get a lot for what you pay.	I’m autistic and I have seizures as well as SPD and complex PTSD. I have Fibromyalgia, lupus and ME (chronic fatigue if you don’t know what it basically is.) and many other diagnosis. This app has helped me communicate when I can’t. I am verbal but some situations cause me to lose my ability to talk. Great quality, great vocabulary, wide selection of voices to choose from. All around great app fo…			434
	2018-11-12	6.0.1	5	3409519147	Fantastic, amazing, superb!	I can’t say enough positive things about this app. To be honest this has changed my little boys life. Using actual voices is a stroke of genius. Proloquo has helped to improve my sons receptive language and he is beginning to attempt words when he presses on them. The introduction of the ability to record sounds is also fantastic. The support via your website and Facebook group has also been inva…			406
	2019-03-31	6.1	5	3952918720	From 5 years now she 10	I bought this app when my daughter 5 in desperate need of learning to communicate with her now she is is 10 it helps her and me. It works, it blew my mind to see her communicate with others using it. I remember actually crying when she used the app for something as simple as asking for a drink. Totally made such a difference in my daughters life and mine. Bringing us closer. So thank you			390
	2018-11-15	6.0.1	5	3421498334	Good App	As an SLP, I find this app to be comprehensive and user-friendly. One complaint though, I don’t appreciate being prompted for a review mid-use! This is a paid app designed for use as an AAC device for individuals with limited communication skills. I would not be happy if I was in the midst of a training session with a nonverbal student and had to deal with a pop-up request for a rating!			389
	2018-11-01	6.0.1	5	3370722361	Empowering	Although we’re still just getting started this software is already proving to be empowering, proving my non-verbal son has more to say than we sadly ever gave him credit for. Definitely a learning curve, but given the stakes and the customization available, it’s not too bad. Can’t wait to watch him advance with it, hopeful he continues on his current trajectory! Thank you!			375
	2012-07-14	2.0.2	5	621897976	Excellent communication aid	A very affordable AAC when compared to others such as dynavox which cost around £5000. We replaced my son's AAC with an iPad and proloquo2go. So much lighter and easier to program. I set up the grid to match his previous AAC which our son, who has downs syndrome, easily adopted. If you are thinking of a new AAC and especially a replacement this would be a good choice.			370
	2018-12-22	6.0.1	4	3560519457	No legacy support for older IPads? Resolved	This issue has been resolved. Anyone wishing to load on an older IPad needs to contact Support for information. I’m not sure if we are missing any functionality because of this. (Waiting to hear from support but seriously....I have to buy a new IPad because it won’t run on two perfectly good older iPads? Why isn’t there legacy software that will work on OS9*?)			362
	2018-09-11	6	2	3179042573	In limbo	First time I updated the app waited hours and it still won’t open . I purchased on July 20 not even two months. 270 dollars should be refunded. Had many things started for my grandson and now he cannot even use the app he is semi verbal but now that we cannot even open he is very upset . Thank goodness grandma put abc mouse on his kindle works just great .			358
	2018-08-12	5.5.1	5	3054991597	Game changer	I started using P2G for my son at the age of 5. He has autism. And since then he has surprised me thousands of times , at times I was so confident that I know what he wants to but when he expressed himself using P2G it was no where close to what I had assumed.A must buy for all desperate parents who want to take one step ahead in this long journey.			350
	2010-11-14	0	5	369284097	great app	This is a great peice of software that turns the iPad into an effective communication aid for disabled people. My daughter has had more fun and use out of it in a week that she had from a Dynavox in a year. Easy to customise. Throuble is I now can't get may hands on my iPad! I think I know what she'll be getting for Christmas			327
	2012-10-26	2.1.2	5	680793110	Margaret	My 27year old son uses proloque2go and we think it's fantastic. I also use it in a special school. It is so easy to program in your own words and pictures and I am 56. It is wonderful to see the youngster who uses it being able to communicate with his friends and make his own choices. Thank you proloquo2go.			308
	2019-03-14	6.1	1	3882056288	Ridiculously complicated	We purchased this several years ago for my son, he also uses it at school. After adding folders/vocab words only to have him delete them, I’m giving up. Plus, the interface is so overwhelming it’s hard for him to find the right words to use. Disappointing, I really wanted this to work.			286
	2013-05-24	3.0.1	5	809548369	Can get my words out now :)	Im an adult with autism I use proloquo2go when im stressed and its great.. The pictures are very good for my understanding and the choice of English voices is amazing. Since I started using it it has been updated lots of times this new update is the best so far.			262
	2018-05-29	5.5	5	2612430754	AWESOME	This app has been perfect to give my non-verbal son with autism a functional means to communicate. His behaviors have decreased. I have recommended this app to many others and even for people who have communication issues due to stroke, neurological issues,etc			260
	2018-05-15	5.5	5	2551634413	Great app!	Thank you so much! As a primarily nonverbal transgender woman with autism, your app has granted me the ability to communicate again after I suddenly and without warning lost my voice at 23 due to extreme post-traumatic stress disorder. Thank you so very much!			259
	2019-04-01	6.1	5	3957417646	Must have aac device app	For those people seeking trying to find a better aac app, this app is a must! Its all here super easy to use and my son will gonna use it for the rest of his life! 100 % would recommend this app! You guys wont regret purchasing this app, its super awesome!!!			258
	2018-08-06	5.5.1	4	3026740338	Making a choice	It would be nice to be able to activate a pop up screen that allows student to only have a choice of two items so for example only 2 buttons that say cheese or bread so that they don’t keep choosing all other items that ar not a available at the moment.			253
	2018-08-25	5.5.1	5	3112235276	Life Saver	Logan brings his IPad with this app every where we go and especially school. I wish that it was an app that every child in his class that would benefit from it could afford. It’s a bit pricey but worth every penny. ~The Caldwell’s			230
	2019-01-02	6.0.1	5	3605564499	The Best!!!!!!	I love this app!! I am constantly amazed at it! %100 worth the price (which i admit frightened me a little) i’m autistic and have made such great strides in communicating and i love this app so much!!!!			202
	2018-10-27	6.0.1	3	3350613665	Thumbnail photos need to expand when selected	When we set a photo image for selection, we would like our daughter to be able to expand the photo when she touches it in the same way that a photo experience in an album of photos.			181
	2018-04-19	5.5	5	2442052781	Support	Proloquo2Go is an excellent product and the support we received from Pam was first rate.She is knowledgeable & patient & was as determined to solve our problem as we were. Success!			180
	2012-02-16	1.8	5	529022421	On the iPad	We have a a little girl who is a non-verbal autistic and this is just brilliant for her. She has come on leaps and bounds since starting to use this app.			153
	2019-02-15	6.1	4	3774090413	Loving it	I’ve always liked Proloquo2Go but a coworker likes speak for yourself. I now can say I have a search. Now I’m wondering if you can make a hide feature!			151
	2018-04-23	5.5	4	2460103343	Good	The program is good for my non verbal autistic son. The program would be better if they made it for android users too....			121
	2019-01-02	5.5.1	5	3602636161	Amazing	Such a great app my son has a disability and can not speak well and it really helps him, voice really understanding			115
	2018-12-02	6.0.1	5	3485456178	Amazing	Great communication app! Best investment I ever made for my daughters with Autism. Worth every penny!!			102
	2019-03-23	6.1	5	3917321499	Paul	Prologue AAC Prologue 4 Text Pictello Keedogo Keedogo Plus Also lncluded In AAC Essentials Purchased			100
	2011-03-17	1.5	5	407596775	Supherb !!!	Well worth the money, fabulous upgrades, all is fantastic about this ap.			72
	2018-11-19	6.0.1	5	3435694416	A voice	This app offers a voice for those who can’t speak.			50
	2018-10-07	6.0.1	5	3273556507	Proloquo2Go	Easy to use for both user and parent/ carer.			44
	2018-07-25	5.5.1	4	2969194428	Keyboard	How do you make the keyboard smaller			36
	2013-03-26	2.3	5	776392842	It's great	I love use its great			20
	2019-01-22	6.1	5	3683326649	Ben	Talk like iPad			14
	2018-09-12	6	5	3183100974	None	None			4
GoTalk Now on the App Store - iTunes - Apple
LAMP Words For Life
"Let's be Social"
"Between the Lines Level 1
Conversation Builder
My PlayHome on the App Store - iTunes - Apple
Articulation Station	2017-07-03	2.2.3	3	1667849724	Good Quality But Content May Not Be Suitable for All Audiences	Overall this is a very high quality app and has gotten a lot of us in our house, however I do have some reservations with recommending it. I will say though that my two-year-old daughter plays with it quite frequently. She has learned so much and is much more communicative because of it. I like that she is learning and engaged while using it. The app is very clean and professional in appearance. …			2607
	2017-09-04	2.2.3	5	1774379641	Best App We Have Ever Used for Our Two Children w/ Apraxia & Autism!	This App is incredible! We were looking around for top rated apps and accidentally stumbled onto this one. Our son has barely spoken any intelligible words, he's going on four, and this app helped engage him immediately. I yelled for my husband to see what was happening before my eyes, because it was amazing to hear him talk. I started off with the letter "P" and he was having so much fun with th…			1284
	2018-09-22	2.5	5	3216596445	Transformed my therapy!	This is by far my favorite articulation app out there. From a functionality standpoint, the app is intuitive, has very few bugs, colorful and engaging. From a SLP standpoint, the app is thorough, has great targets and great data collection! I purchased all of the sounds because my caseload is heavy on articulation and phonology so now I’m always prepared for all sounds from the word level to stor…			1025
	2018-06-07	2.5	5	2657062449	Amazing App/Wonderful Tool for Apraxia of Speech	Dear Little Bee Speech, I am a speech and language pathologist and currently work at an elementary school. I have been using Articulation Station successfully with so many of my students. Your app allows for repetition of consistent verbal models of target sounds which has been highly beneficial for my students. One student in particular, who has apraxia of speech and is a developing reader, has …			765
	2012-09-04	1.2	5	653033194	Amazing app. Wish I had found it 2 years ago	Absolutely love this app, can't rate it highly enough. My daughter has attended speech therapy for the last 2 and a half years and I have never got her to practice this easy. She now asks to do her homework and complains when she has to stop!! I have been buying the sounds as she learns them so it gives her more of a reason to learn a new sound. So cleverly written with brilliant features such as…			759
	2018-05-15	2.5	5	2551459372	Great Articulation app for SLPs	This is a fantastic app for professionals and parents alike! The interface is easy to use, the sounds are fresh and relatable for kids and the content is evidenced based! I have used this app in an outpatient and school setting and it is appropriate for both. I love that you don’t need to customize word lists, but can if you wish. Another feature I find incredibly powerful is the bio feedback of …			621
	2019-03-11	2.6.2	5	3870370580	Best articulation app for therapy!	This app has been a game changer! This app is ridiculously simple to use, tracks data, supports the students ability to monitor their own responses, and keeps them engaged and practicing their sounds in a variety of contexts. The students love the record function and it is useful for them to hear back their own productions. I love that I can use this for mixed groups as well. If some students are…			598
	2018-08-12	2.5	5	3055444259	Indispensable App!	I am a licensed SLP and have been using this app for 6 years. I no longer need to carry materials for artic practice because this app has it all! Every target sound is included, the hierarchy for production competency is built in (word, phrase, sentence levels, as well as, stories for practice and comprehension . The ability to record your child’s voice is genius, and they love the correct and in…			534
	2013-04-25	1.4	5	794200186	Marvellously Motivating	Articulation Station is the perfect app for any speech and language therapist, especially SLT's on the go. I am never in the same setting two days in a row and this app provides a fantastic range of picture resources for motivating children who are working on developing their speech sounds. Clear pictures are utilised in simple but effective activities with the ability to create your own addition…			519
	2018-04-25	2.5	5	2468571692	Very versatile	I am an SLPA and have been using the pro version of this app for several years. Normally I turn off the scoring option because the kids figure it out quite quickly. But I recently broke my dominant hand which means taking data by hand is a no go. Turning the scoring sounds off and explaining that a red check just means we need more practice is working really well. The option to send session data …			488
	2016-12-13	2.2.3	5	1501291899	Fun app for drill!	I have found this app to be very useful for both my young students as well as those in the older grades. The kids enjoy the updated pictures and silly sentences while enjoy the ease in developing the session to their skill level. I can pick the sound, placement and skill level with just a few taps. I love that the data is kept for me. The kids like to take ownership of their sound and watch their…			482
	2017-08-23	2.2.3	4	1744237832	Great, but one flaw	I love this app! The students love it, too. I have the Pro version, and it covers all sounds in all positions. My only problem is that for medial /t/ is, "Hunter." It's a real life picture of a man in hunting clothes pointing a rifle. I didn't know this was there, so my students saw this picture and were, at the very least, taken aback. I wish they would remove this image.			375
	2018-02-26	2.2.3	2	2249903231	Great App for Artic Therapy but Difficulties with in App Purchases	I’m a speech language pathologist in the public school setting. I love this app, especially for my younger students (pre-k through 3rd grade). However, it has charged me triple for buying one sound (bought B sounds and my card was charged three times the amount). I’m pretty frustrated because there is no easy way of contacting the developer to fix it or ask questions.			370
	2016-09-22	2.2.3	5	1454057875	Dynamite Data Collection	Great therapy tool! As a pediatric therapy provider, our team utilize this APP to supplement skilled activities and enhance sessions. Many children find it so entertaining, it's a reward! The data collection is the icing on the cake! It's easy to compare sessions in a glance and share progress with families.			309
	2018-02-13	2.2.3	2	2204381726	Am I missing something?	Most of the reviews of this app mention how it has tons of content, and a few users marvel that it cost only $8. I’m confused. This app has ONE letter/sound that is free to “try”(p). The Pro version, which includes all the content, is $60. Did the app change? Did the developers raise the price by $52?			302
	2016-10-22	2.2.3	1	1471106292	Too expensive	From a mom looking for ways to work with my daughter this is way too expensive. I understand the pro version, but only getting one letter for free with this ap and then another $4-8 per sound is insane!!! There's several free or $4-8 total apps that give me what I want.			270
	2017-09-09	2.2.3	3	1782959168	Good but some pics inappropriate	I like this app but there is a photo of a hunter with a rifle under the section for medial /t/. Photos with guns are not appropriate for kids in school setting. The item can be deselected but there does not seem to be a way to permanently omit the unwanted picture.			265
	2014-11-14	1.5.3	5	1097023777	We still love it!	The London Speech Therapy team has used Articulation Station for years and we LOVE it!! No only does it save us hours of colouring, cutting and laminating but our children really enjoy using it in therapy and when practising at home.			233
	2019-03-16	2.6.2	5	3889072039	This app is amazing	I love this app my child was born 26 weeks premature and she is now 3 having trouble talking. This app has really helped her to imitate some words along with the pictures. We’ve just started using the app and noticed some progress.			231
	2017-07-17	2.2.3	2	1686425734	Too expensive!	I think this could be a great app for my son, but I ultimately deleted it because you have to purchase each letter! Why not sell the entire app for $5.99? I think more people would purchase it in the long run.			209
	2016-06-11	2.2.3	1	1392743725	Not free	I am giving this app 1 star because it is misleading. It isn't free. You get to preview one letter for free. It actually costs about $60. If you want to purchase individual sounds, it costs between $2-$8 each.			209
	2017-07-06	2.2.3	5	1671536168	Best Articulation App	This app is by far the most comprehensive and thorough app on the market as all word positions for sounds are covered and in phrases and sentences. Kids love to match and spin and its colorful and fun too.			205
	2012-05-23	1.1	5	588541289	wish I could give it more stars!!	our speech therapist is going to love us!! this has made doing the extra work fun and my son actually asks to practice.. an exceptionally well thought out program - definitely getting the pro version.			200
	2014-03-17	1.5.1	3	961015745	Very expensive	It was recommended to me by a speech and language therapist. The app is great but I am shocked that for us in UK it's practically $24 more expensive than the same app in USA.			174
	2017-09-06	2.2.3	5	1777266619	A must have!	This is a portable tool you have to have in your wheelhouse! Love it for regular therapy and as a quick go-to screening tool. Can't wait to try the evaluation tool!			164
	2014-03-10	1.5.1	4	957367971	Please fix recording feature	Brilliant app-everything you need all in one, but the record and playback feature does not work which is a real shame. I would rate 5 stars otherwise.			150
	2015-10-06	2.2	5	1267954616	LS	We love this app! Sooo good for primary speech targets and the company have been extremely helpful with a query today. Very impressed.			134
	2013-02-17	1.3.1	1	753537539	Rip off	I bought the /s/, /ch/ sounds, recorded 2 children and then lost it all. Now you are asking me to buy again...rip off			117
	2018-02-06	2.2.3	5	2175058922	Love it!!!	I'm a Speech Language Pathologist that works with kids all day. This app is awesome and the kids love it too!			109
	2016-12-13	2.2.3	5	1501141505	Outstanding resource	Worth every penny, well done, terrific content, measurable goals. A must-have-app on your phone!			96
	2017-03-09	2.2.3	5	1560825913	Love it‼️	Great app for kids with articulation deficits‼️ I use it all the time in my therapy sessions‼️			94
	2016-09-06	2.2.3	5	1445524535	Great App	I use this App daily with my articulation students. They love it and it keeps them engaged.			91
	2018-06-02	2.5	3	2632068267	Can’t get the record to work on my phone.	My son loves it but the record button won’t work on my phone. Can you please help.			82
	2017-11-21	2.2.3	5	1937639948	Best tool for a school SLP	This app has changed the way I do therapy. It makes tracking data so easy. Love it			82
	2015-05-27	2.1	1	1203433731	Free version poor	Purely a vehicle to sell the expensive full version. Stick to flash cards			73
	2018-08-31	2.5	1	3137900803	What happened to the group feature?	That feature was crucial for use of the app as an SLP. Help!! 😭😭😭😭			70
	2016-05-15	2.2.3	5	1378971789	Polished with many activities	A great variety of activities for my child and I to work together on.			69
	2017-10-08	2.2.3	5	1836029127	Great app for speech therapy	Used this to help my son with his speech therapy			48
	2017-10-16	2.2.3	5	1853086398	Fantastic	Fantastic			9
Articulate it! Pro on the App Store - iTunes - Apple
Language Empires

## Sheet: App gathered by Chapman Student
Name of app	Category (speech therapy app vs. games)	Speech/Language Target	Intended Age Range	App Developer	Positive Reviews	Review Recommendations	App Price	Rating	# of Ratings	Link	Brief description	Why analyze?	Interview Quotes
Articulation Station	Speech Therapy	Articulation	4+	Little Bee Speech	actual images, data collection, flashcards, matching games, stories, sentences, sound options, all sounds, highly motivating	buy additional sounds	Free	4.4 stars	214 ratings	http://littlebeespeech.com/articulation_station.php
ArtikPix	Speech Therapy	Articulation	4+	Expressive-solutions			29.99			http://expressive-solutions.com/artikpix/
Articulation Hunt	Speech Therapy	Articulation	4+	HomeSpeechHome PLLC			5.99	3.5 stars	6 ratings	https://www.home-speech-home.com/articulation-hunt-app.html
Minimal Pairs for Speech Therapy	Speech Therapy	Articulation, phonology	4+	Innovative Investments Limited			0.99	4.3 stars	35 ratings	https://itunes.apple.com/us/app/minimal-pairs-for-speech-therapy/id1207483809?mt=8
Splingo	Speech Therapy	Language (Actions, categories, early words, describing words, past tense, pronouns, receptive language assessment)	4+	Speech and Language Store	encouraging words, rocket, pace, listening skills, memory skills		2.99	2.5 stars	8 ratings	http://speechandlanguagestore.com
Speech with Milo	Speech Therapy	Language (Verbs)	4+	Doonan Speech Therapy			2.99	3.0 stars	7 ratings	http://www.speechwithmilo.com
Wh-Question Cards	Speech Therapy	Languge (Wh-questions)	4+	Super Duper	convenient, data collection, print/email results,	expansion packs	Free			https://www.superduperinc.com/products/view.aspx?stid=660&s=font-color=#.W-Jkay-ZOqA
Conversation Builder	Speech Therapy	Conversation	4+	Mobile Education Store	initate conversation, clear/simple presentation, opportunity for practice, record and replay, ASD, hearing loss	right answers not always obvious, no reasons why answer is correct, boring from child's view	19.99			https://itunes.apple.com/us/app/conversationbuilder/id413939366?mt=8
Sentence Builder	Speech Therapy	Sentences	4+	Mobile Education Store			5.99			https://itunes.apple.com/us/app/sentencebuilder-for-ipad/id364197515?mt=8
iTouchiLearn Words	Speech Therapy	Nouns, verbs	4+	Stay Toooned	motivating, idea is great	crashes, says letter not the phonic sound	1.99			http://itouchilearnapps.com
Social Detective Intermediate	Speech Therapy	Pragmatic language, social thinking	7+	Social Skill Builder, Inc.			24.99	4.0 stars	40 ratings	https://www.socialthinking.com/landingpages/Social-Detective-Apps
Articulation Cards	Speech Therapy	Articulation	4+	Innovative Investments Limited			1.99	4.9 stars	10 ratings	https://itunes.apple.com/us/app/articulation-cards/id1242446215?mt=8
Toca Kitchen Monsters	Game	Verbs	4+	TocaBoca			Free	3.6 stars	698 ratings	https://tocaboca.com/app/toca-kitchen-monsters/
My PlayHome	Game	Verbs, prepositions, categories	4+	My PlayHome	toddlers, young children, older children, parent/child play, expressive/receptive language, $2.99		3.99	4.5 stars	1,200 ratings	http://www.myplayhomeapp.com
My Town: Home Doll House	Game	Nouns, verbs, prepositions, attributes, if-then, sequencing, categorizing, labelling, receptive language, wh-questions, pronouns	4+	My Town Games LTD			Free	4.7 stars	21,400 ratings	https://www.my-town.com/game/home-2/
My City: Home	Game	Nouns, verbs, prepositions, attributes, if-then, sequencing, categorizing, labelling, receptive language, wh-questions, pronouns	4+	My Town Games LTD			2.99	4.5 stars	1,100 ratings	https://www.my-town.com/game/home-2/
Teach Your Monster to Read	Games	Literacy, requesting, articulation	4+	Teach Monster Games Ltd.			4.99	4.4 stars	194 ratings	https://www.teachyourmonstertoread.com
Toca Life: Stable	Game	Nouns, verbs, pronouns, prepositions, attributes, compound sentences, receptive language, labelling, categorizing, sequencing	4+	Toca Boca AB			3.99	4.5 stars	1,043 ratings
Toca Life: Pets	Game	Nouns, verbs, pronouns, prepositions, attributes, compound sentences, receptive language, labelling, categorizing, sequencing	4+	Toca Boca AB			3.99	4.5 stars	1,760 ratings
Toca Life: Neighborhood	Game	Nouns, verbs, pronouns, prepositions, attributes, compound sentences, receptive language, labelling, categorizing, sequencing	4+	Toca Boca AB			3.99	4.4 stars	979 ratings
Toca Life: Afterschool	Game	Nouns, verbs, pronouns, prepositions, attributes, compound sentences, receptive language, labelling, categorizing, sequencing	4+	Toca Boca AB			3.99	4.3 stars	1,520 ratings
Bamba Wonderland	Game	Nouns, verbs, pronouns, prepositions, attributes, compound sentences, receptive language, labelling, categorizing, sequencing	4+	Mezmedia			Free	3.8 stars	124 ratings	http://www.bambatown.com
Bamba Burger	Game	Nouns, verbs, prepositions, attributes, if-then, sequencing, categorizing, labelling, receptive language	4+	Mezmedia			Free	4.1 stars	70 ratings	http://www.bambatown.com
Dr. Panda Swimming Pool	Game	Nouns, verbs, prepositions, attributes, categorizing, labeliing, receptive language	3+	Dr. Panda LTD			1.99	4.1 stars	34 ratings	https://drpanda.com/games/dr-panda-swimming-pool
Supermarket-BabyBus	Game	Nouns, verbs, prepositions, attributes, categorizing, labeliing, receptive language, wh-questions, sequencing	3+	BabyBus			Free	3.8 stars	95 ratings	https://www.babybus.com/index.php?s=/product/index/cata_age/0.shtml
Baby Panda Care	Game	Nouns, verbs, prepositions, attributes, categorizing, labeliing, receptive language, wh-questions, sequencing	3+	BabyBus			Free	3.7 stars	82 ratings	https://www.babybus.com/index.php?s=/product/index/cata_age/0.shtml
Proloquo2Go	Assistive Tech	AAC		AssitiveWare			249.99	4.8 stars	2.8 k ratings
TouchChat HD	Assistive Tech	AAC	4+	TouchChat			149.99	3.8 stars	6 ratings
